# Supplementary material for: Overexpression of AHL proteins enhances root hair production by altering the transcription of RHD6‐downstream genes
Source: Plant Direct. 2023 Aug 2;7(8):e517. doi: 10.1002/pld3.517 (PMC10416611; doi:10.1002/pld3.517)
Supplement: Supplementary file 2 — Table S1. Specification of cell types in root epidermis of various genotypes. [file PLD3-7-e517-s004.xlsx]

## Sheet: Sheet2
Supplemental Table S1. Specification of cell types in root epidermis of various genotypes
Genotype	H cell posistion		N cell posistion		Hair cells in epidermis (%)
	Hair cells (%)	Non-hair cells (%)	Hair cells (%)	Non-hair cells (%)
Wild type (Columbia-0)	97.3±4.7	2.7±4.7	3.6±5.0	96.4±5.0	41.4±6.7
35S::AHL17-1	99.6±2.8	0.4±2.8	19.5±19.2**	80.5±19.9**	50.1±4.6**
35S::AHL17-2	99.1±3.0	0.9±3.0	21.5±19.9**	78.5±19.2**	50.6±4.7**
35S::AHL17-3	100±0	0±0	20.9±12.2**	79.1±12.2**	53.7±8.2**
35S::AHL28-1	99.3±3.2	0.7±3.2	18.9±20.1**	81.1±20.1**	49.9±5.4**
35S::AHL28-2	100±0	0±0	22.0±11.1**	78.0±11.1**	54.1±7.9**
35S::AHL28-3	100±0	0±0	21.8±15.2**	78.2±15.2**	52.9±6.5**
rhd6	3.6±5.0**	96.4±5.0**	0±0*	100±0*	4.2±5.5**
35S::RHD6	100±0	0±0	19.1±13.0**	80.9±13.0**	51.8±7.4**
AHL17 OX rhd6 (35S::AHL17-3 rhd6)	5.2±6.3**	94.8±6.3**	0±0*	100±0*	5.6±5.3**
AHL28 OX rhd6 (35S::AHL28-2 rhd6)	5.9±5.2**	95.5±5.2**	0±0*	100±0*	6.1±5.9**
Values indicate mean ± standard deviation for at least twenty roots regions for each line. In all strains, approximately 40% of epidermal cells are in the H position. The t-test method was used to determine significant differences between WT and other genotypes (*P < 0.05; **P < 0.01).
