# Supplementary material for: Overexpression of AHL proteins enhances root hair production by altering the transcription of RHD6‐downstream genes
Source: Plant Direct. 2023 Aug 2;7(8):e517. doi: 10.1002/pld3.517 (PMC10416611; doi:10.1002/pld3.517)
Supplement: Supplementary file 3 — Table S2. RNA‐seq results of AHL17 OX, rhd6, and AHL17 OX rhd6 vs the WT (Col‐0), respectively. [file PLD3-7-e517-s003.xlsx]

## Sheet: AHL17OX_WT.anno
Supplemental Table S3. RNA-seq results of AHL17 OX (35S::AHL17-3), rhd6, and AHL17 OX rhd6 vs the WT (Col-0), respectively.
RNA-seq results of AHL17 OX (35S::AHL17-3) vs the WT (Col-0).
Gene	OE_AHL17_1_count	OE_AHL17_2_count	OE_AHL17_3_count	baseMean	Col_0_1_count	Col_0_2_count	Col_0_3_count	FoldChange	Log2FoldChange	pval	padj	Up/Down	Significant	GeneName	Biotype	Position	COG:gene	COG:Score	COG:Eval	COG:num	Pfam:pfam_ID	Pfam:pfam_Name	Pfam:pfam_Description	GO:biological_process	GO:cellular_component	GO:molecular_function	KEGG:KO	KEGG:Description
AT1G01010	589	722	579	493.543	355	448	331	1.47957	0.565181	2.02471e-07	5.35722e-06	up	no	NAC001	protein_coding	chr1:3631-5899:+	.	.	.	.	pfam02365	NAM	No apical meristem (NAM) protein. This is a family of no apical meristem (NAM) proteins these are plant development proteins. Mutations in NAM result in the failure to develop a shoot apical meristem in petunia embryos. NAM is indicated as having a role in determining positions of meristems and primordial. One member of this family NAP (NAC-like, activated by AP3/PI) is encoded by the target gene…	GO:0006351|transcription, DNA-templated;	GO:0016021|integral component of membrane;GO:0005634|nucleus;	GO:0003677|DNA binding;GO:0003700|transcription factor activity, sequence-specific DNA binding;	.	.
AT1G01020	370	415	321	327.372	326	341	221	1.10845	0.14854	0.268315	0.61277	up	no	ARV1	protein_coding	chr1:6788-9130:-	SPAPB1A10.15	46.2	1e-08	COG5254	pfam04161	Arv1	Arv1-like family. Arv1 is a transmembrane protein with potential zinc-binding motifs. ARV1 is a novel mediator of eukaryotic sterol homeostasis.	GO:0032366|intracellular sterol transport;GO:0097036|regulation of plasma membrane sterol distribution;GO:0006665|sphingolipid metabolic process;GO:0016125|sterol metabolic process;	GO:0032541|cortical endoplasmic reticulum;GO:0005794|Golgi apparatus;GO:0000139|Golgi membrane;GO:0030176|integral component of endoplasmic reticulum membrane;	.	.	.
AT1G01030	9	10	14	11.5614	11	15	10	0.830688	-0.267621	0.642739	0.876906	down	no	NGA3	protein_coding	chr1:11649-13714:-	.	.	.	.	pfam02362	B3	B3 DNA binding domain. This is a family of plant transcription factors with various roles in development, the aligned region corresponds the B3 DNA binding domain as described in this domain is found in VP1/AB13 transcription factors. Some proteins also have a second AP2 DNA binding domain pfam00847 such as RAV1. DNA binding activity was demonstrated by.	GO:0009908|flower development;GO:0048366|leaf development;GO:1901371|regulation of leaf morphogenesis;GO:0006355|regulation of transcription, DNA-templated;GO:0006351|transcription, DNA-templated;	GO:0005634|nucleus;	GO:0003677|DNA binding;GO:0003700|transcription factor activity, sequence-specific DNA binding;	.	.
AT1G01040	1183	1449	1043	1129.46	983	1267	938	1.0193	0.0275845	0.748179	0.920145	up	no	DCL1	protein_coding	chr1:23121-31227:+	SPCC188.13c	149	6e-36	COG0571	pfam03368	Dicer_dimer	Dicer dimerization domain. This domain is found in members of the Dicer protein family which function in RNA interference, an evolutionarily conserved mechanism for gene silencing using double-stranded RNA (dsRNA) molecules. It is essential for the activity of Dicer. It is a divergent double stranded RNA-binding domain. The N-terminal alpha helix of this domain is in a different orientation to th…	GO:0031047|gene silencing by RNA;GO:0006396|RNA processing;GO:0016075|rRNA catabolic process;	GO:0005737|cytoplasm;GO:0005634|nucleus;GO:0016442|RISC complex;	GO:0005524|ATP binding;GO:0003677|DNA binding;GO:0004386|helicase activity;GO:0046872|metal ion binding;GO:0004525|ribonuclease III activity;GO:0003723|RNA binding;	K11592	DICER1, DCR1; endoribonuclease Dicer [EC:3.1.26.-]
AT1G01046	1	1	1	0.768383	0	2	0	1.48092	0.56649	0.800222	NA	up	no	MIR838A	miRNA	chr1:28500-28706:+	.	.	.	.	pfam02024	Leptin	Leptin.	.	.	.	.	.
AT1G01050	2005	2340	1772	1857.85	1700	1912	1527	1.05	0.0703918	0.383762	0.722082	up	no	PPA1	protein_coding	chr1:31170-33171:-	MK1450	174	5e-52	COG0221	pfam00719	Pyrophosphatase	Inorganic pyrophosphatase.	GO:0019915|lipid storage;GO:0006796|phosphate-containing compound metabolic process;	GO:0005737|cytoplasm;GO:0005829|cytosol;GO:0005634|nucleus;	GO:0004427|inorganic diphosphatase activity;GO:0000287|magnesium ion binding;	K01507	ppa; inorganic pyrophosphatase [EC:3.6.1.1]
AT1G01060	794	1704	1003	1186.7	475	2497	951	0.819415	-0.287334	0.640079	0.876117	down	no	LHY	protein_coding	chr1:33365-37871:-	.	.	.	.	pfam00249	Myb_DNA-binding	Myb-like DNA-binding domain. This family contains the DNA binding domains from Myb proteins, as well as the SANT domain family.	GO:0007623|circadian rhythm;GO:0048574|long-day photoperiodism, flowering;GO:0042754|negative regulation of circadian rhythm;GO:0043433|negative regulation of sequence-specific DNA binding transcription factor activity;GO:0042752|regulation of circadian rhythm;GO:0006355|regulation of transcription, DNA-templated;GO:0009737|response to abscisic acid;GO:0009733|response to auxin;GO:0046686|respons…	GO:0005634|nucleus;	GO:0003700|transcription factor activity, sequence-specific DNA binding;GO:0044212|transcription regulatory region DNA binding;	K12133	LHY; MYB-related transcription factor LHY
AT1G01070	1568	1705	1330	1091.14	749	755	612	1.9205	0.941485	5.10208e-21	6.3412e-19	up	no	AT1G01070	protein_coding	chr1:38444-41017:-	BH0390	54.7	3e-07	COG0697	pfam00892	EamA	EamA-like transporter family. This family includes many hypothetical membrane proteins of unknown function. Many of the proteins contain two copies of the aligned region. The family used to be known as DUF6.	GO:0048316|seed development;	GO:0016021|integral component of membrane;GO:0005886|plasma membrane;	GO:0015186|L-glutamine transmembrane transporter activity;	.	.
AT1G01080	170	207	167	141.508	114	118	90	1.49649	0.581585	0.00100855	0.0101977	up	no	AT1G01080	protein_coding	chr1:44970-47059:-	.	.	.	.	pfam00076	RRM_1	RNA recognition motif. (a.k.a. RRM, RBD, or RNP domain). The RRM motif is probably diagnostic of an RNA binding protein. RRMs are found in a variety of RNA binding proteins, including various hnRNP proteins, proteins implicated in regulation of alternative splicing, and protein components of snRNPs. The motif also appears in a few single stranded DNA binding proteins. The RRM structure consists o…	GO:0006397|mRNA processing;	GO:0009507|chloroplast;	GO:0003723|RNA binding;	.	.
AT1G01090	2952	3970	2801	3242.26	3060	4175	2734	0.866243	-0.207156	0.0111311	0.0726478	down	no	PDH-E1	protein_coding	chr1:47234-49304:-	alr2708	473	8e-162	COG1071	pfam00676	E1_dh	Dehydrogenase E1 component. This family uses thiamine pyrophosphate as a cofactor. This family includes pyruvate dehydrogenase, 2-oxoglutarate dehydrogenase and 2-oxoisovalerate dehydrogenase.	GO:0006086|acetyl-CoA biosynthetic process from pyruvate;GO:0006096|glycolytic process;	GO:0009507|chloroplast;GO:0009941|chloroplast envelope;GO:0009570|chloroplast stroma;	GO:0004739|pyruvate dehydrogenase (acetyl-transferring) activity;	K00161	PDHA, pdhA; pyruvate dehydrogenase E1 component alpha subunit [EC:1.2.4.1]
AT1G01100	6276	8115	5884	6159.47	5798	6603	4783	1.04244	0.0599649	0.395754	0.730902	up	no	RPP1A	protein_coding	chr1:49909-51210:-	SPAC644.15	61.6	3e-11	COG2058	pfam00428	Ribosomal_60s	60s Acidic ribosomal protein. This family includes archaebacterial L12, eukaryotic P0, P1 and P2.	GO:0002181|cytoplasmic translation;GO:0045860|positive regulation of protein kinase activity;GO:0006414|translational elongation;	GO:0005829|cytosol;GO:0022625|cytosolic large ribosomal subunit;GO:0022626|cytosolic ribosome;GO:0005634|nucleus;GO:0005886|plasma membrane;GO:0042788|polysomal ribosome;	GO:0030295|protein kinase activator activity;GO:0003735|structural constituent of ribosome;	K02942	RP-LP1, RPLP1; large subunit ribosomal protein LP1
AT1G01110	234	279	195	232.809	206	320	186	0.888834	-0.170014	0.262504	0.605878	down	no	IQD18	protein_coding	chr1:51953-54737:+	.	.	.	.	pfam13178	DUF4005	Protein of unknown function (DUF4005). This is a C-terminal region of plant IQ-containing putative calmodulin-binding proteins.	.	GO:0005737|cytoplasm;GO:0005874|microtubule;GO:0005634|nucleus;	GO:0005516|calmodulin binding;GO:0008017|microtubule binding;	.	.
AT1G01120	747	938	697	1063.88	1152	1770	1081	0.532394	-0.909435	3.89838e-18	3.78209e-16	down	no	KCS1	protein_coding	chr1:57164-59215:-	DRA0326	80.5	3e-15	COG3424	pfam08392	FAE1_CUT1_RppA	FAE1/Type III polyketide synthase-like protein. The members of this family are described as 3-ketoacyl-CoA synthases, type III polyketide synthases, fatty acid elongases and fatty acid condensing enzymes, and are found in both prokaryotic and eukaryotic (mainly plant) species. The region featured in this family contains the active site residues, as well as motifs involved in substrate binding.	GO:0006633|fatty acid biosynthetic process;GO:0009409|response to cold;GO:0009416|response to light stimulus;GO:0010025|wax biosynthetic process;	GO:0022626|cytosolic ribosome;GO:0005783|endoplasmic reticulum;GO:0005789|endoplasmic reticulum membrane;GO:0016021|integral component of membrane;GO:0016020|membrane;	GO:0009922|fatty acid elongase activity;	K15397	KCS; 3-ketoacyl-CoA synthase [EC:2.3.1.199]
AT1G01130	11	19	15	13.2334	11	19	7	1.10267	0.141003	0.796167	0.935527	up	no	AT1G01130	protein_coding	chr1:61905-63811:-	.	.	.	.	pfam00133	tRNA-synt_1	tRNA synthetases class I (I, L, M and V). Other tRNA synthetase sub-families are too dissimilar to be included.	GO:0051365|cellular response to potassium ion starvation;GO:0035556|intracellular signal transduction;GO:0018105|peptidyl-serine phosphorylation;GO:0018107|peptidyl-threonine phosphorylation;GO:0055075|potassium ion homeostasis;GO:0043266|regulation of potassium ion transport;GO:0009409|response to cold;GO:0010555|response to mannitol;GO:0009651|response to salt stress;GO:0009611|response to woun…	GO:0005737|cytoplasm;GO:0005634|nucleus;	GO:0005524|ATP binding;GO:0004674|protein serine/threonine kinase activity;	.	.
AT1G01140	97	146	83	94.3445	92	80	77	1.13375	0.181097	0.428364	0.756149	up	no	CIPK9	protein_coding	chr1:64166-67774:-	.	.	.	.	pfam00069	Pkinase	Protein kinase domain.	GO:0051365|cellular response to potassium ion starvation;GO:0035556|intracellular signal transduction;GO:0018105|peptidyl-serine phosphorylation;GO:0018107|peptidyl-threonine phosphorylation;GO:0055075|potassium ion homeostasis;GO:0043266|regulation of potassium ion transport;GO:0009409|response to cold;GO:0010555|response to mannitol;GO:0009651|response to salt stress;GO:0009611|response to woun…	GO:0005737|cytoplasm;GO:0005634|nucleus;	GO:0005524|ATP binding;GO:0004674|protein serine/threonine kinase activity;	.	.
AT1G01150	2	0	1	0.499544	0	0	0	5.06534	2.34066	0.431779	NA	up	no	AT1G01150	protein_coding	chr1:69911-72138:-	.	.	.	.	pfam13921	Myb_DNA-bind_6	Myb-like DNA-binding domain. This family contains the DNA binding domains from Myb proteins, as well as the SANT domain family.	.	.	.	.	.
AT1G01160	891	1078	805	858.83	823	923	688	1.00782	0.0112437	0.901335	0.971563	up	no	GIF2	protein_coding	chr1:72339-74096:+	.	.	.	.	pfam05030	SSXT	SSXT protein (N-terminal region). The SSXT or SS18 protein is involved in synovial sarcoma in humans. A SYT-SSX fusion gene resulting from the chromosomal translocation t(X;18) (p11;q11) is characteristic of synovial sarcomas. This translocation fuses the SSXT (SYT) gene from chromosome 18 to either of two homologous genes at Xp11, SSX1 or SSX2.	GO:0006355|regulation of transcription, DNA-templated;GO:0006351|transcription, DNA-templated;	.	GO:0003713|transcription coactivator activity;	.	.
AT1G01170	588	625	480	416.982	316	276	267	1.72645	0.78781	2.71837e-08	8.59744e-07	up	no	AT1G01170	protein_coding	chr1:73931-74737:-	.	.	.	.	pfam06592	DUF1138	Protein of unknown function (DUF1138). This family consists of several hypothetical short plant proteins from Arabidopsis thaliana and Oryza sativa. The function of this family is unknown.	.	.	.	.	.
AT1G01180	452	412	320	363.489	359	363	290	1.03498	0.0496067	0.729426	0.912299	up	no	AT1G01180	protein_coding	chr1:75390-76845:+	.	.	.	.	pfam13578	Methyltransf_24	Methyltransferase domain. This family appears to be a methyltransferase domain.	.	.	.	.	.
AT1G01183	0	2	1	1.13577	3	1	0	0.651623	-0.61789	0.748251	NA	down	no	MIR165A	miRNA	chr1:78927-79037:-	.	.	.	.	pfam02649	GCHY-1	Type I GTP cyclohydrolase folE2. This is a family of prokaryotic proteins with type I GTP cyclohydrolase activity. GTP cyclohydrolase I is the first enzyme of the de novo tetrahydrofolate biosynthetic pathway present in bacteria, fungi, and plants, and encoded in Escherichia coli by the folE gene; it is also the first enzyme of the biopterin (BH4) pathway in Homo sapiens. The invariate, highly co…	.	.	.	.	.
AT1G01190	50	93	70	232.464	324	489	331	0.165389	-2.59606	3.55122e-45	1.57026e-42	down	yes	CYP78A8	protein_coding	chr1:82984-84946:-	BH0579	110	3e-25	COG2124	pfam00067	p450	Cytochrome P450. Cytochrome P450s are haem-thiolate proteins involved in the oxidative degradation of various compounds. They are particularly well known for their role in the degradation of environmental toxins and mutagens. They can be divided into 4 classes, according to the method by which electrons from NAD(P)H are delivered to the catalytic site. Sequence conservation is relatively low with…	GO:0040008|regulation of growth;GO:0044550|secondary metabolite biosynthetic process;GO:0048316|seed development;	GO:0016021|integral component of membrane;GO:0016020|membrane;	GO:0020037|heme binding;GO:0005506|iron ion binding;GO:0016709|oxidoreductase activity, acting on paired donors, with incorporation or reduction of molecular oxygen, NAD(P)H as one donor, and incorporation of one atom of oxygen;	.	.
AT1G01200	95	87	85	81.5906	72	98	58	1.05624	0.0789394	0.733374	0.913558	up	no	RABA3	protein_coding	chr1:86486-88409:-	SPAC18G6.03	224	1e-69	COG1100	pfam00071	Ras	Ras family. Includes sub-families Ras, Rab, Rac, Ral, Ran, Rap Ypt1 and more. Shares P-loop motif with GTP_EFTU, arf and myosin_head. See pfam00009 pfam00025, pfam00063. As regards Rab GTPases, these are important regulators of vesicle formation, motility and fusion. They share a fold in common with all Ras GTPases: this is a six-stranded beta-sheet surrounded by five alpha-helices.	GO:0042546|cell wall biogenesis;GO:0015031|protein transport;	GO:0009504|cell plate;GO:0005768|endosome;GO:0010008|endosome membrane;GO:0005794|Golgi apparatus;GO:0005634|nucleus;	GO:0005525|GTP binding;GO:0003924|GTPase activity;	.	.
AT1G01210	309	461	302	313.821	285	354	216	1.11094	0.15178	0.27404	0.618684	up	no	AT1G01210	protein_coding	chr1:88622-90502:+	SPAC22A12.05	80.5	4e-18	COG1594	pfam01096	TFIIS_C	Transcription factor S-II (TFIIS).	GO:0051607|defense response to virus;GO:0045087|innate immune response;GO:0006386|termination of RNA polymerase III transcription;GO:0042779|tRNA 3'-trailer cleavage;	GO:0005666|DNA-directed RNA polymerase III complex;GO:0005730|nucleolus;	GO:0003899|DNA-directed RNA polymerase activity;GO:0003676|nucleic acid binding;GO:0008270|zinc ion binding;	K03019	RPC11, POLR3K; DNA-directed RNA polymerase III subunit RPC11
AT1G01220	612	771	517	576.579	538	678	412	1.03726	0.052777	0.631659	0.872349	up	no	FKGP	protein_coding	chr1:91342-95681:+	TVN0888	67.8	5e-11	COG2605	pfam07959	Fucokinase	L-fucokinase. In the salvage pathway of GDP-L-fucose, free cytosolic fucose is phosphorylated by L-fucokinase to form L-fucose-L-phosphate, which is then further converted to GDP-L-fucose in the reaction catalysed by GDP-L-fucose pyrophosphorylase.	GO:0005975|carbohydrate metabolic process;GO:0042352|GDP-L-fucose salvage;	.	GO:0005524|ATP binding;GO:0050201|fucokinase activity;GO:0047341|fucose-1-phosphate guanylyltransferase activity;GO:0046872|metal ion binding;	K05305	FUK; fucokinase [EC:2.7.1.52]
AT1G01225	92	130	92	105.121	76	145	103	0.859685	-0.21812	0.330737	0.674812	down	no	AT1G01225	protein_coding	chr1:95935-97407:+	.	.	.	.	pfam04970	LRAT	Lecithin retinol acyltransferase. The full-length members of this family are representatives of a novel class II tumor-suppressor family, designated as H-REV107-like. This domain is the catalytic N-terminal proline-rich region of the protein. The downstream region is a putative C-terminal transmembrane domain which is found to be crucial for cellular localisation, but not necessary for the enzyme…	.	.	.	.	.
AT1G01230	756	784	651	669.995	675	689	500	1.04503	0.0635494	0.572765	0.844959	up	no	AT1G01230	protein_coding	chr1:97412-99240:+	SPBC119.09c	109	1e-27	COG5081	pfam04061	ORMDL	ORMDL family. Evidence form suggests that ORMDLs are involved in protein folding in the ER. Orm proteins have been identified as negative regulators of sphingolipid synthesis that form a conserved complex with serine palmitoyltransferase, the first and rate-limiting enzyme in sphingolipid production. This novel and conserved protein complex, has been termed the SPOTS complex (serine palmitoyltran…	GO:0090156|cellular sphingolipid homeostasis;GO:0006672|ceramide metabolic process;GO:1900060|negative regulation of ceramide biosynthetic process;	GO:0005783|endoplasmic reticulum;GO:0016021|integral component of membrane;GO:0035339|SPOTS complex;	.	.	.
AT1G01240	713	894	673	737.546	748	792	632	0.925159	-0.112226	0.263481	0.607198	down	no	AT1G01240	protein_coding	chr1:99865-101987:+	.	.	.	.	pfam01770	Folate_carrier	Reduced folate carrier. The reduced folate carrier (a transmembrane glycoprotein) transports reduced folate into mammalian cells via the carrier mediated mechanism (as opposed to the receptor mediated mechanism) it also transports cytotoxic folate analogues used in chemotherapy, such as methotrexate (MTX). Mammalian cells have an absolute requirement for exogenous folates which are needed for gro…	.	.	.	.	.
AT1G01260	486	606	461	471.132	439	518	356	1.05009	0.0705122	0.513999	0.811646	up	no	BHLH13	protein_coding	chr1:108946-111699:+	.	.	.	.	pfam14215	bHLH-MYC_N	bHLH-MYC and R2R3-MYB transcription factors N-terminal. This is the N-terminal region of a family of MYB and MYC transcription factors. The DNA-binding HLH domain is further downstream, pfam00010. Members of the MYB and MYC family regulate the biosynthesis of phenylpropanoids in several plant species (DOI:10.1007/s11295-009-0232-y).	GO:0010629|negative regulation of gene expression;GO:0006355|regulation of transcription, DNA-templated;GO:0006351|transcription, DNA-templated;	GO:0005737|cytoplasm;GO:0005634|nucleus;	GO:0003700|transcription factor activity, sequence-specific DNA binding;GO:0046983|protein dimerization activity;GO:0044212|transcription regulatory region DNA binding;	.	.
AT1G01290	284	365	296	259.707	229	245	168	1.30824	0.387632	0.00649186	0.0477502	up	no	CNX3	protein_coding	chr1:114202-116407:+	VC1026	161	4e-45	COG0315	pfam01967	MoaC	MoaC family. Members of this family are involved in molybdenum cofactor biosynthesis. However their molecular function is not known.	GO:0006777|Mo-molybdopterin cofactor biosynthetic process;	GO:0009507|chloroplast;GO:0005759|mitochondrial matrix;GO:0005739|mitochondrion;	.	K03637	moaC; cyclic pyranopterin phosphate synthase [EC:4.1.99.18]
AT1G01300	1380	1560	1211	1186.38	1031	1218	837	1.1964	0.258699	0.00220836	0.0196429	up	no	APF2	protein_coding	chr1:116784-118845:+	.	.	.	.	pfam14541	TAXi_C	Xylanase inhibitor C-terminal. The N- and C-termini of the members of this family are jointly necessary for creating the catalytic pocket necessary for cleaving xylasnase. Phytopathogens produce xylanase that destroys plant cells, so its destruction through proteolysis is vital for plant-survival.	GO:0030163|protein catabolic process;GO:0006508|proteolysis;GO:0080167|response to karrikin;	GO:0016020|membrane;GO:0009505|plant-type cell wall;	GO:0004190|aspartic-type endopeptidase activity;	.	.
AT1G01305	1	0	0	0.160499	0	0	0	1.72268	0.784657	0.847511	NA	up	no	AT1G01305	protein_coding	chr1:119381-119997:+	.	.	.	.	pfam01671	ASFV_360	African swine fever virus multigene family 360 protein. The multigene family 360 protein are found within the African swine fever virus (ASF) genome which consist of dsDNA and has similar structural features to the poxyviruses. The biological function of this family is not known. Although a member from African swine fever virus is a major structural protein.	.	.	.	.	.
AT1G01310	4	4	3	4.15819	6	5	3	0.698659	-0.51734	0.579249	0.848376	down	no	AT1G01310	protein_coding	chr1:120154-121130:+	YJL079c	82	4e-17	COG2340	pfam00188	CAP	Cysteine-rich secretory protein family. This is a large family of cysteine-rich secretory proteins, antigen 5, and pathogenesis-related 1 proteins (CAP) that are found in a wide range of organisms, including prokaryotes and non-vertebrate eukaryotes, The nine subfamilies of the mammalian CAP 'super'family include: the human glioma pathogenesis-related 1 (GLIPR1), Golgi associated pathogenesis rel…	GO:0006952|defense response;GO:0009607|response to biotic stimulus;	GO:0005576|extracellular region;	.	.	.
AT1G01320	1358	1517	1078	1093.75	913	987	817	1.27887	0.354872	0.00028066	0.00340704	up	no	AT1G01320	protein_coding	chr1:121067-130577:-	.	.	.	.	pfam12807	eIF3_p135	Translation initiation factor eIF3 subunit 135. Translation initiation factor eIF3 is a multi-subunit protein complex required for initiation of protein biosynthesis in eukaryotic cells. The complex promotes ribosome dissociation, the binding of the initiator methionyl-tRNA to the 40 S ribosomal subunit, and mRNA recruitment to the ribosome. The protein product from TIF31 genes in yeast is p135 w…	GO:0007049|cell cycle;GO:0007275|multicellular organismal development;GO:0009737|response to abscisic acid;	.	.	K03255	TIF31, CLU1; protein TIF31
AT1G01335	0	2	0	0.267567	0	0	0	2.8017	1.4863	0.714101	NA	up	no	AREP1	protein_coding	chr1:130736-130858:+	.	.	.	.	pfam00122	E1-E2_ATPase	E1-E2 ATPase.	GO:0009734|auxin-activated signaling pathway;GO:0010930|negative regulation of auxin mediated signaling pathway;GO:0048364|root development;	GO:0005737|cytoplasm;GO:0016021|integral component of membrane;GO:0005634|nucleus;	.	.	.
AT1G01340	152	183	127	206.628	207	359	215	0.529008	-0.918639	6.31269e-08	1.86087e-06	down	no	CNGC10	protein_coding	chr1:132270-135924:-	.	.	.	.	pfam00520	Ion_trans	Ion transport protein. This family contains Sodium, Potassium, Calcium ion channels. This family is 6 transmembrane helices in which the last two helices flank a loop which determines ion selectivity. In some sub-families (e.g. Na channels) the domain is repeated four times, whereas in others (e.g. K channels) the protein forms as a tetramer in the membrane. A bacterial structure of the protein i…	GO:0042391|regulation of membrane potential;	GO:0005887|integral component of plasma membrane;	GO:0005516|calmodulin binding;GO:0030552|cAMP binding;GO:0030553|cGMP binding;GO:0005249|voltage-gated potassium channel activity;	K05391	CNGF; cyclic nucleotide gated channel, other eukaryote
AT1G01350	543	642	487	512.096	467	555	413	1.03182	0.0451982	0.662869	0.88664	up	no	AT1G01350	protein_coding	chr1:136090-138162:+	SPBC13E7.02_1	140	5e-36	COG5152	pfam13923	zf-C3HC4_2	Zinc finger, C3HC4 type (RING finger).	GO:0045292|mRNA cis splicing, via spliceosome;GO:0034247|snoRNA splicing;	GO:0005684|U2-type spliceosomal complex;	GO:0003677|DNA binding;GO:0046872|metal ion binding;	K13127	RNF113A, CWC24; RING finger protein 113A
AT1G01355	1	0	0	0.488904	1	1	0	0.501978	-0.994304	0.723718	NA	down	no	AT1G01355	protein_coding	chr1:138489-139680:+	.	.	.	.	pfam01936	NYN	NYN domain. These domains are found in the eukaryotic proteins typified by the Nedd4-binding protein 1 and the bacterial YacP-like proteins (Nedd4-BP1, YacP nucleases; NYN domains). The NYN domain shares a common protein fold with two other previously characterized groups of nucleases, namely the PIN (PilT N-terminal) and FLAP/5' --> 3' exonuclease superfamilies. These proteins share a common set…	.	.	.	.	.
AT1G01360	459	530	423	466.975	404	650	375	0.888908	-0.169894	0.184989	0.502533	down	no	PYL9	protein_coding	chr1:141870-143261:+	.	.	.	.	pfam10604	Polyketide_cyc2	Polyketide cyclase / dehydrase and lipid transport. This family contains polyketide cylcases/dehydrases which are enzymes involved in polyketide synthesis. It also includes other proteins of the START superfamily.	GO:0009738|abscisic acid-activated signaling pathway;	GO:0005737|cytoplasm;GO:0005634|nucleus;GO:0005886|plasma membrane;	GO:0010427|abscisic acid binding;GO:0042803|protein homodimerization activity;GO:0004864|protein phosphatase inhibitor activity;GO:0038023|signaling receptor activity;	K14496	PYL; abscisic acid receptor PYR/PYL family
AT1G01370	112	144	101	102.403	70	128	75	1.16873	0.224941	0.295488	0.641019	up	no	HTR12	protein_coding	chr1:143489-146479:+	.	.	.	.	pfam00125	Histone	Core histone H2A/H2B/H3/H4.	GO:0051301|cell division;GO:0034508|centromere complex assembly;GO:0009567|double fertilization forming a zygote and endosperm;GO:0051321|meiotic cell cycle;GO:0051307|meiotic chromosome separation;GO:0006334|nucleosome assembly;	GO:0000785|chromatin;GO:0000775|chromosome, centromeric region;GO:0000777|condensed chromosome kinetochore;GO:0000786|nucleosome;GO:0005634|nucleus;	GO:0031492|nucleosomal DNA binding;GO:0046982|protein heterodimerization activity;	K11253	H3; histone H3
AT1G01380	37	27	28	29.946	29	28	29	0.946768	-0.0789174	0.833247	0.946749	down	no	ETC1	protein_coding	chr1:147043-148014:+	.	.	.	.	pfam00249	Myb_DNA-binding	Myb-like DNA-binding domain. This family contains the DNA binding domains from Myb proteins, as well as the SANT domain family.	GO:1900033|negative regulation of trichome patterning;GO:0006357|regulation of transcription from RNA polymerase II promoter;GO:0080147|root hair cell development;GO:0006351|transcription, DNA-templated;	GO:0005634|nucleus;	GO:0003700|transcription factor activity, sequence-specific DNA binding;GO:0000981|RNA polymerase II transcription factor activity, sequence-specific DNA binding;GO:0043565|sequence-specific DNA binding;GO:0001135|transcription factor activity, RNA polymerase II transcription factor recruiting;GO:0044212|transcription regulatory region DNA binding;	K09422	MYBP; myb proto-oncogene protein, plant
AT1G01390	0	1	0	0.548964	0	0	2	0.420215	-1.2508	0.672802	NA	down	no	AT1G01390	protein_coding	chr1:148013-149848:-	.	.	.	.	pfam00201	UDPGT	UDP-glucoronosyl and UDP-glucosyl transferase.	GO:0008152|metabolic process;	GO:0005783|endoplasmic reticulum;GO:0043231|intracellular membrane-bounded organelle;	GO:0080043|quercetin 3-O-glucosyltransferase activity;GO:0080044|quercetin 7-O-glucosyltransferase activity;	K08237	E2.4.1.218; hydroquinone glucosyltransferase [EC:2.4.1.218]
AT1G01420	61	98	52	89.5395	103	140	87	0.563672	-0.827072	0.000275809	0.00335539	down	no	UGT72B3	protein_coding	chr1:154367-156178:-	.	.	.	.	pfam00201	UDPGT	UDP-glucoronosyl and UDP-glucosyl transferase.	GO:0008152|metabolic process;	GO:0005783|endoplasmic reticulum;	GO:0080043|quercetin 3-O-glucosyltransferase activity;GO:0080044|quercetin 7-O-glucosyltransferase activity;	K08237	E2.4.1.218; hydroquinone glucosyltransferase [EC:2.4.1.218]
AT1G01430	628	671	532	594.548	566	701	497	0.923389	-0.11499	0.261127	0.604757	down	no	TBL25	protein_coding	chr1:156477-158823:-	.	.	.	.	pfam13839	PC-Esterase	GDSL/SGNH-like Acyl-Esterase family found in Pmr5 and Cas1p. The PC-Esterase family is comprised of Cas1p, the Homo sapiens C7orf58, Arabidopsis thaliana PMR5 and a group of plant freezing resistance/coldacclimatization proteins typified by Arabidopsis thaliana ESKIMO1. animal FAM55D proteins, and animal FAM113 proteins. The PC-Esterase family has features that are both similar and different from…	GO:0071554|cell wall organization or biogenesis;	GO:0005794|Golgi apparatus;GO:0016021|integral component of membrane;	GO:0016413|O-acetyltransferase activity;	.	.
AT1G01440	617	678	513	593.68	593	723	474	0.899607	-0.152633	0.140588	0.429516	down	no	AT1G01440	protein_coding	chr1:159628-162953:-	.	.	.	.	pfam11331	DUF3133	Protein of unknown function (DUF3133). This eukaryotic family of proteins has no known function.	GO:0007188|adenylate cyclase-modulating G-protein coupled receptor signaling pathway;	GO:0005834|heterotrimeric G-protein complex;GO:0005634|nucleus;	GO:0031683|G-protein beta/gamma-subunit complex binding;GO:0001664|G-protein coupled receptor binding;GO:0005525|GTP binding;GO:0003924|GTPase activity;GO:0046872|metal ion binding;	.	.
AT1G01448	449	538	413	426.436	448	398	332	1.04546	0.0641409	0.629714	0.871257	up	no	AT1G01448	lncRNA	chr1:163278-166353:+	lin1934_1	82.4	4e-16	COG0515	pfam06760	DUF1221	Protein of unknown function (DUF1221). This is a family of plant proteins, most of which are hypothetical and of unknown function. All members contain the pfam00069 domain, suggesting that they may possess kinase activity.	GO:0009584|detection of visible light;GO:0018298|protein-chromophore linkage;GO:0006355|regulation of transcription, DNA-templated;GO:0006351|transcription, DNA-templated;	GO:0005622|intracellular;GO:0005886|plasma membrane;	GO:0005524|ATP binding;GO:0000155|phosphorelay sensor kinase activity;GO:0009881|photoreceptor activity;GO:0004674|protein serine/threonine kinase activity;	.	.
AT1G01450	6	23	10	10.8911	11	11	7	1.16098	0.215345	0.731271	0.91313	up	no	AT1G01450	protein_coding	chr1:164105-165517:-	lin1934_1	82.8	2e-16	COG0515	pfam07714	Pkinase_Tyr	Protein tyrosine kinase.	GO:0009584|detection of visible light;GO:0018298|protein-chromophore linkage;GO:0006355|regulation of transcription, DNA-templated;GO:0006351|transcription, DNA-templated;	GO:0005622|intracellular;GO:0005886|plasma membrane;	GO:0005524|ATP binding;GO:0000155|phosphorelay sensor kinase activity;GO:0009881|photoreceptor activity;GO:0004674|protein serine/threonine kinase activity;	.	.
AT1G01453	171	131	91	81.1856	53	31	28	3.08131	1.62354	9.21365e-08	2.62515e-06	up	yes	AT1G01453	protein_coding	chr1:166589-168088:-	.	.	.	.	pfam03154	Atrophin-1	Atrophin-1 family. Atrophin-1 is the protein product of the dentatorubral-pallidoluysian atrophy (DRPLA) gene. DRPLA OMIM:125370 is a progressive neurodegenerative disorder. It is caused by the expansion of a CAG repeat in the DRPLA gene on chromosome 12p. This results in an extended polyglutamine region in atrophin-1, that is thought to confer toxicity to the protein, possibly through altering i…	.	.	.	.	.
AT1G01460	0	2	3	0.983834	1	0	0	4.19044	2.0671	0.351241	NA	up	no	PIP5K10	protein_coding	chr1:168559-171386:+	SPAC19G12.14	154	9e-39	COG5253	pfam01504	PIP5K	Phosphatidylinositol-4-phosphate 5-Kinase. This family contains a region from the common kinase core found in the type I phosphatidylinositol-4-phosphate 5-kinase (PIP5K) family as described in. The family consists of various type I, II and III PIP5K enzymes. PIP5K catalyses the formation of phosphoinositol-4,5-bisphosphate via the phosphorylation of phosphatidylinositol-4-phosphate a precursor i…	.	.	GO:0016308|1-phosphatidylinositol-4-phosphate 5-kinase activity;GO:0005524|ATP binding;	K00889	PIP5K; 1-phosphatidylinositol-4-phosphate 5-kinase [EC:2.7.1.68]
AT1G01470	2100	2229	1785	1660.35	1306	1588	1136	1.35001	0.432974	1.77496e-07	4.76772e-06	up	no	LEA14	protein_coding	chr1:171525-172948:-	.	.	.	.	pfam03168	LEA_2	Late embryogenesis abundant protein. Different types of LEA proteins are expressed at different stages of late embryogenesis in higher plant seed embryos and under conditions of dehydration stress. The function of these proteins is unknown. This family represents a group of LEA proteins that appear to be distinct from those in pfam02987. The family DUF1511, pfam07427, has now been merged into thi…	GO:0050832|defense response to fungus;GO:0009269|response to desiccation;GO:0009644|response to high light intensity;GO:0009611|response to wounding;	GO:0005829|cytosol;	.	.	.
AT1G01480	114	111	95	89.7126	74	75	73	1.27062	0.345527	0.123703	0.398071	up	no	ACS2	protein_coding	chr1:175706-178406:+	aq_1969	102	1e-22	COG0436	pfam00155	Aminotran_1_2	Aminotransferase class I and II.	GO:0009693|ethylene biosynthetic process;GO:0009835|fruit ripening;	.	GO:0016847|1-aminocyclopropane-1-carboxylate synthase activity;GO:0030170|pyridoxal phosphate binding;	.	.
AT1G01490	1844	2309	1601	1571.57	1288	1513	1082	1.30892	0.388372	1.24951e-06	2.78391e-05	up	no	AT1G01490	protein_coding	chr1:180017-182749:-	.	.	.	.	pfam00403	HMA	Heavy-metal-associated domain.	GO:0046916|cellular transition metal ion homeostasis;GO:0030001|metal ion transport;	GO:0005737|cytoplasm;	GO:0046914|transition metal ion binding;	.	.
AT1G01500	294	321	233	241.902	236	207	178	1.19935	0.262249	0.0965407	0.342291	up	no	AT1G01500	protein_coding	chr1:185033-187135:+	.	.	.	.	pfam02191	OLF	Olfactomedin-like domain.	.	GO:0016021|integral component of membrane;	.	.	.
AT1G01510	1558	1892	1471	1553.05	1490	1698	1287	0.973112	-0.039322	0.62418	0.86833	down	no	AN	protein_coding	chr1:187145-190472:+	SMc01943	87.8	8e-18	COG1052	pfam02826	2-Hacid_dh_C	D-isomer specific 2-hydroxyacid dehydrogenase, NAD binding domain. This domain is inserted into the catalytic domain, the large dehydrogenase and D-lactate dehydrogenase families in SCOP. N-terminal portion of which is represented by family pfam00389.	GO:0048444|floral organ morphogenesis;GO:0048530|fruit morphogenesis;GO:0031129|inductive cell-cell signaling;GO:0009965|leaf morphogenesis;GO:0000226|microtubule cytoskeleton organization;GO:0042814|monopolar cell growth;GO:0055114|oxidation-reduction process;GO:0008360|regulation of cell shape;GO:0045604|regulation of epidermal cell differentiation;GO:0010482|regulation of epidermal cell divisi…	GO:0010494|cytoplasmic stress granule;GO:0005829|cytosol;GO:0005874|microtubule;GO:0005802|trans-Golgi network;	GO:0042802|identical protein binding;GO:0051287|NAD binding;GO:0042803|protein homodimerization activity;	.	.
AT1G01520	2	5	5	3.90111	2	7	3	0.916024	-0.126542	0.898459	0.970966	down	no	AT1G01520	protein_coding	chr1:190408-192436:+	.	.	.	.	pfam00249	Myb_DNA-binding	Myb-like DNA-binding domain. This family contains the DNA binding domains from Myb proteins, as well as the SANT domain family.	GO:0009651|response to salt stress;GO:0006351|transcription, DNA-templated;	GO:0005634|nucleus;	GO:0003677|DNA binding;GO:0003700|transcription factor activity, sequence-specific DNA binding;	.	.
AT1G01540	1097	1245	885	1001.96	922	1122	814	0.999143	-0.00123743	0.988914	0.997133	down	no	AT1G01540	protein_coding	chr1:195645-198787:+	BS_yloP_1	114	2e-26	COG0515	pfam00069	Pkinase	Protein kinase domain.	GO:0007166|cell surface receptor signaling pathway;GO:0046777|protein autophosphorylation;GO:0006468|protein phosphorylation;	GO:0016021|integral component of membrane;GO:0005886|plasma membrane;	GO:0005524|ATP binding;GO:0004674|protein serine/threonine kinase activity;GO:0004675|transmembrane receptor protein serine/threonine kinase activity;	.	.
AT1G01550	3767	4466	3380	3510.66	3112	3922	2714	1.05871	0.0823092	0.222802	0.556775	up	no	BPS1	protein_coding	chr1:199527-201775:+	.	.	.	.	pfam05055	DUF677	Protein of unknown function (DUF677). This family consists of AT14A like proteins from Arabidopsis thaliana. At14a has a small domain that has sequence similarities to integrins from fungi, insects and humans. Transcripts of At14a are found in all Arabidopsis tissues and localizes partly to the plasma membrane.	GO:0009793|embryo development ending in seed dormancy;GO:0048364|root development;GO:0048367|shoot system development;	GO:0009507|chloroplast;GO:0005886|plasma membrane;	.	.	.
AT1G01560	4	2	0	1.38575	1	2	0	1.84481	0.88347	0.619668	0.866342	up	no	MPK11	protein_coding	chr1:202103-204440:+	.	.	.	.	pfam00069	Pkinase	Protein kinase domain.	GO:0010468|regulation of gene expression;GO:0009737|response to abscisic acid;	GO:0005829|cytosol;GO:0005634|nucleus;	GO:0005524|ATP binding;GO:0004707|MAP kinase activity;	K04464	MAPK7; mitogen-activated protein kinase 7 [EC:2.7.11.24]
AT1G01570	49	97	62	95.2711	94	179	96	0.50353	-0.989852	8.74317e-05	0.00123788	down	no	AT1G01570	protein_coding	chr1:204935-207642:+	.	.	.	.	pfam04646	DUF604	Protein of unknown function, DUF604. This family includes a conserved region found in several uncharacterized plant proteins.	.	.	.	.	.
AT1G01580	338	1679	752	1004.53	866	1592	962	0.698684	-0.517288	0.369968	0.710074	down	no	FRO2	protein_coding	chr1:208995-213082:+	.	.	.	.	pfam08022	FAD_binding_8	FAD-binding domain.	GO:0006811|ion transport;GO:0015688|iron chelate transport;GO:0055072|iron ion homeostasis;GO:0009617|response to bacterium;	GO:0016021|integral component of membrane;GO:0005886|plasma membrane;	GO:0000293|ferric-chelate reductase activity;GO:0046872|metal ion binding;	K00521	E1.16.1.7; ferric-chelate reductase [EC:1.16.1.7]
AT1G01590	0	0	1	0.178546	0	0	0	1.72268	0.784657	0.847511	NA	up	no	FRO1	protein_coding	chr1:214150-217734:+	.	.	.	.	pfam08022	FAD_binding_8	FAD-binding domain.	GO:0006811|ion transport;	GO:0016021|integral component of membrane;	GO:0000293|ferric-chelate reductase activity;GO:0046872|metal ion binding;	K00521	E1.16.1.7; ferric-chelate reductase [EC:1.16.1.7]
AT1G01600	28	40	18	44.67	57	74	50	0.41703	-1.26178	5.40043e-05	0.000812099	down	yes	CYP86A4	protein_coding	chr1:218834-221286:+	BH0579	120	6e-28	COG2124	pfam00067	p450	Cytochrome P450. Cytochrome P450s are haem-thiolate proteins involved in the oxidative degradation of various compounds. They are particularly well known for their role in the degradation of environmental toxins and mutagens. They can be divided into 4 classes, according to the method by which electrons from NAD(P)H are delivered to the catalytic site. Sequence conservation is relatively low with…	GO:0006631|fatty acid metabolic process;	GO:0016021|integral component of membrane;	GO:0018685|alkane 1-monooxygenase activity;GO:0070330|aromatase activity;GO:0020037|heme binding;GO:0005506|iron ion binding;	K15398	CYP86A4S; fatty acid omega-hydroxylase [EC:1.14.-.-]
AT1G01610	546	765	539	910.596	1002	1635	972	0.458216	-1.1259	1.22554e-20	1.46765e-18	down	yes	GPAT4	protein_coding	chr1:221642-224351:-	.	.	.	.	pfam01553	Acyltransferase	Acyltransferase. This family contains acyltransferases involved in phospholipid biosynthesis and other proteins of unknown function. This family also includes tafazzin, the Barth syndrome gene.	GO:0010143|cutin biosynthetic process;GO:0008654|phospholipid biosynthetic process;	GO:0016021|integral component of membrane;GO:0016020|membrane;	GO:0090447|glycerol-3-phosphate 2-O-acyltransferase activity;GO:0016791|phosphatase activity;	K13508	GPAT; glycerol-3-phosphate acyltransferase [EC:2.3.1.15]
AT1G01620	26424	32101	24136	24976.3	23283	26624	19227	1.05885	0.0824924	0.193499	0.514767	up	no	PIP1-3	protein_coding	chr1:225665-227543:-	SMc01870	108	7e-26	COG0580	pfam00230	MIP	Major intrinsic protein. MIP (Major Intrinsic Protein) family proteins exhibit essentially two distinct types of channel properties: (1) specific water transport by the aquaporins, and (2) small neutral solutes transport, such as glycerol by the glycerol facilitators.	GO:0034220|ion transmembrane transport;GO:0009414|response to water deprivation;GO:0006833|water transport;	GO:0009507|chloroplast;GO:0005887|integral component of plasma membrane;GO:0016020|membrane;GO:0005886|plasma membrane;	GO:0015250|water channel activity;	K09872	PIP; aquaporin PIP
AT1G01630	922	1104	857	975.596	938	1291	803	0.850263	-0.234019	0.0127729	0.081062	down	no	AT1G01630	protein_coding	chr1:228799-230979:+	.	.	.	.	pfam00650	CRAL_TRIO	CRAL/TRIO domain.	.	.	GO:0008526|phosphatidylinositol transporter activity;	.	.
AT1G01640	578	536	473	509.179	539	546	396	0.955523	-0.0656382	0.614851	0.864262	down	no	AT1G01640	protein_coding	chr1:230908-232630:-	.	.	.	.	pfam00651	BTB	BTB/POZ domain. The BTB (for BR-C, ttk and bab) or POZ (for Pox virus and Zinc finger) domain is present near the N-terminus of a fraction of zinc finger (pfam00096) proteins and in proteins that contain the pfam01344 motif such as Kelch and a family of pox virus proteins. The BTB/POZ domain mediates homomeric dimerization and in some instances heteromeric dimerization. The structure of the dimer…	GO:0043161|proteasome-mediated ubiquitin-dependent protein catabolic process;GO:0016567|protein ubiquitination;GO:0030162|regulation of proteolysis;	GO:0005737|cytoplasm;GO:0019005|SCF ubiquitin ligase complex;	GO:0031625|ubiquitin protein ligase binding;	K10523	SPOP; speckle-type POZ protein
AT1G01650	1132	1580	1033	1179.48	1153	1348	937	0.960087	-0.0587633	0.532596	0.822766	down	no	SPPL4	protein_coding	chr1:232840-237905:-	.	.	.	.	pfam04258	Peptidase_A22B	Signal peptide peptidase. The members of this family are membrane proteins. In some proteins this region is found associated with pfam02225. This family corresponds with Merops subfamily A22B, the type example of which is signal peptide peptidase. There is a sequence-similarity relationship with pfam01080.	.	GO:0010008|endosome membrane;GO:0030660|Golgi-associated vesicle membrane;GO:0071458|integral component of cytoplasmic side of endoplasmic reticulum membrane;GO:0071556|integral component of lumenal side of endoplasmic reticulum membrane;GO:0005765|lysosomal membrane;	GO:0004190|aspartic-type endopeptidase activity;	K09597	SPPL2B; signal peptide peptidase-like 2B [EC:3.4.23.-]
AT1G01660	308	267	250	182.052	90	113	93	2.48585	1.31374	5.73688e-13	3.52695e-11	up	yes	AT1G01660	protein_coding	chr1:239841-242703:-	.	.	.	.	pfam04564	U-box	U-box domain. This domain is related to the Ring finger pfam00097 but lacks the zinc binding residues.	.	.	GO:0004842|ubiquitin-protein transferase activity;	.	.
AT1G01670	101	94	68	61.7749	51	38	29	1.96777	0.976559	0.000602851	0.00657404	up	no	PUB56	protein_coding	chr1:242713-246054:-	.	.	.	.	pfam04564	U-box	U-box domain. This domain is related to the Ring finger pfam00097 but lacks the zinc binding residues.	.	.	GO:0004842|ubiquitin-protein transferase activity;	.	.
AT1G01680	0	2	1	0.593891	0	1	0	2.36742	1.24331	0.63339	NA	up	no	PUB54	protein_coding	chr1:246262-248440:-	.	.	.	.	pfam04564	U-box	U-box domain. This domain is related to the Ring finger pfam00097 but lacks the zinc binding residues.	GO:0006950|response to stress;	.	GO:0004842|ubiquitin-protein transferase activity;	.	.
AT1G01690	165	167	134	139.762	124	153	106	1.0837	0.115964	0.509929	0.808448	up	no	ATPRD3	protein_coding	chr1:249041-252522:+	.	.	.	.	pfam06160	EzrA	Septation ring formation regulator, EzrA. During the bacterial cell cycle, the tubulin-like cell-division protein FtsZ polymerizes into a ring structure that establishes the location of the nascent division site. EzrA modulates the frequency and position of FtsZ ring formation.	GO:0009554|megasporogenesis;GO:0009556|microsporogenesis;	GO:0005634|nucleus;	.	.	.
AT1G01695	7	6	2	3.65083	2	4	2	1.66325	0.734007	0.47529	0.785802	up	no	AT1G01695	protein_coding	chr1:252626-254530:+	.	.	.	.	pfam14309	DUF4378	Domain of unknown function (DUF4378).	.	.	.	.	.
AT1G01700	9	7	10	9.01266	7	13	8	0.846854	-0.239814	0.712293	0.905225	down	no	ATROPGEF2	protein_coding	chr1:259307-261667:-	.	.	.	.	pfam03759	PRONE	PRONE (Plant-specific Rop nucleotide exchanger). This is a functional guanine exchange factor (GEF) of plant Rho GTPase.	.	.	GO:0005089|Rho guanyl-nucleotide exchange factor activity;	.	.
AT1G01710	745	792	577	650.009	591	648	573	1.02422	0.0345298	0.765337	0.925602	up	no	AT1G01710	protein_coding	chr1:262828-266324:+	PA3942	212	2e-62	COG1946	pfam13622	4HBT_3	Thioesterase-like superfamily. This family contains a wide variety of enzymes, principally thioesterases. These enzymes are part of the Hotdog fold superfamily.	GO:0006637|acyl-CoA metabolic process;GO:0043649|dicarboxylic acid catabolic process;GO:0009062|fatty acid catabolic process;GO:0045225|negative regulation of CD4 biosynthetic process;GO:0016559|peroxisome fission;	GO:0005739|mitochondrion;GO:0005782|peroxisomal matrix;GO:0005777|peroxisome;	GO:0047617|acyl-CoA hydrolase activity;GO:0052689|carboxylic ester hydrolase activity;GO:0033882|choloyl-CoA hydrolase activity;GO:0052815|medium-chain acyl-CoA hydrolase activity;GO:0016290|palmitoyl-CoA hydrolase activity;GO:0005102|receptor binding;	K11992	ACOT8, PTE; acyl-CoA thioesterase 8 [EC:3.1.2.27]
AT1G01715	55	105	96	80.3158	83	94	55	0.988832	-0.0162032	0.951578	0.986322	down	no	AT1G01715	protein_coding	chr1:266333-267883:+	.	.	.	.	pfam01017	STAT_alpha	STAT protein, all-alpha domain. STAT proteins (Signal Transducers and Activators of Transcription) are a family of transcription factors that are specifically activated to regulate gene transcription when cells encounter cytokines and growth factors. STAT proteins also include an SH2 domain pfam00017.	.	.	.	.	.
AT1G01720	1309	2066	1367	1630.76	1464	2379	1369	0.811347	-0.301609	0.0157123	0.0946234	down	no	NAC002	protein_coding	chr1:267993-269819:+	.	.	.	.	pfam02365	NAM	No apical meristem (NAM) protein. This is a family of no apical meristem (NAM) proteins these are plant development proteins. Mutations in NAM result in the failure to develop a shoot apical meristem in petunia embryos. NAM is indicated as having a role in determining positions of meristems and primordial. One member of this family NAP (NAC-like, activated by AP3/PI) is encoded by the target gene…	GO:0009788|negative regulation of abscisic acid-activated signaling pathway;GO:0009611|response to wounding;GO:0006351|transcription, DNA-templated;	GO:0005634|nucleus;	GO:0003677|DNA binding;GO:0003700|transcription factor activity, sequence-specific DNA binding;	.	.
AT1G01725	247	263	210	205.498	215	157	150	1.20916	0.27401	0.140736	0.429736	up	no	AT1G01725	protein_coding	chr1:269792-270859:-	.	.	.	.	pfam02455	Hex_IIIa	Hexon-associated protein (IIIa). The major capsid protein of the adenovirus strain is also known as a hexon. This is a family of hexon-associated proteins (protein IIIa).	.	.	.	.	.
AT1G01730	552	600	479	558.63	639	588	491	0.836905	-0.256865	0.0385076	0.183542	down	no	AT1G01730	protein_coding	chr1:270797-272189:+	.	.	.	.	pfam12526	DUF3729	Protein of unknown function (DUF3729). This family of proteins is found in viruses. Proteins in this family are typically between 145 and 1707 amino acids in length. The family is found in association with pfam01443, pfam01661, pfam05417, pfam01660, pfam00978. There is a single completely conserved residue L that may be functionally important.	.	.	.	.	.
AT1G01740	117	156	104	118.14	130	130	83	0.972005	-0.0409645	0.836082	0.947722	down	no	BSK4	protein_coding	chr1:272111-274930:-	Cgl2127_1	57.4	8e-08	COG0515	pfam07714	Pkinase_Tyr	Protein tyrosine kinase.	GO:0009742|brassinosteroid mediated signaling pathway;GO:0007166|cell surface receptor signaling pathway;GO:0006468|protein phosphorylation;	GO:0005886|plasma membrane;	GO:0005524|ATP binding;GO:0004675|transmembrane receptor protein serine/threonine kinase activity;	K14500	BSK; BR-signaling kinase [EC:2.7.11.1]
AT1G01750	1200	1165	998	844.237	631	653	516	1.65887	0.730202	8.07846e-11	3.72988e-09	up	no	ADF11	protein_coding	chr1:275188-276310:+	.	.	.	.	pfam00241	Cofilin_ADF	Cofilin/tropomyosin-type actin-binding protein. Severs actin filaments and binds to actin monomers.	GO:0030042|actin filament depolymerization;	GO:0015629|actin cytoskeleton;GO:0005737|cytoplasm;	GO:0003779|actin binding;	K05765	CFL; cofilin
AT1G01760	126	156	123	126.416	128	122	107	0.998395	-0.00231775	0.99021	0.997498	down	no	AT1G01760	protein_coding	chr1:276266-278599:-	.	.	.	.	pfam02137	A_deamin	Adenosine-deaminase (editase) domain. Adenosine deaminases acting on RNA (ADARs) can deaminate adenosine to form inosine. In long double-stranded RNA, this process is non-specific; it occurs site-specifically in RNA transcripts. The former is important in defence against viruses, whereas the latter may affect splicing or untranslated regions. They are primarily nuclear proteins, but a longer isof…	GO:0006400|tRNA modification;	GO:0005634|nucleus;	GO:0046872|metal ion binding;GO:0042803|protein homodimerization activity;GO:0003723|RNA binding;GO:0008251|tRNA-specific adenosine deaminase activity;	.	.
AT1G01770	1022	1153	856	869.961	909	738	605	1.18224	0.241523	0.0714494	0.280779	up	no	AT1G01770	protein_coding	chr1:278600-282891:+	.	.	.	.	pfam07287	DUF1446	Protein of unknown function (DUF1446). This family consists of several bacterial and plant proteins of around 400 residues in length. The function of this family is unknown.	.	.	.	.	.
AT1G01780	757	734	615	567.884	483	444	412	1.3847	0.46957	0.000470052	0.00533987	up	no	PLIM2B	protein_coding	chr1:282761-284245:+	.	.	.	.	pfam00412	LIM	LIM domain. This family represents two copies of the LIM structural domain.	GO:0051017|actin filament bundle assembly;	GO:0005737|cytoplasm;GO:0005856|cytoskeleton;	GO:0051015|actin filament binding;GO:0046872|metal ion binding;	.	.
AT1G01790	561	795	551	596.893	497	750	489	0.97543	-0.0358897	0.760884	0.923796	down	no	KEA1	protein_coding	chr1:284350-291203:+	PA1207_1	208	4e-57	COG0475	pfam00999	Na_H_Exchanger	Sodium/hydrogen exchanger family. Na/H antiporters are key transporters in maintaining the pH of actively metabolizing cells. The molecular mechanisms of antiport are unclear. These antiporters contain 10-12 transmembrane regions (M) at the amino-terminus and a large cytoplasmic region at the carboxyl terminus. The transmembrane regions M3-M12 share identity with other members of the family. The …	GO:0009658|chloroplast organization;GO:0010109|regulation of photosynthesis;	GO:0009507|chloroplast;GO:0009941|chloroplast envelope;GO:0031969|chloroplast membrane;GO:0016021|integral component of membrane;GO:0016020|membrane;	GO:0015386|potassium:proton antiporter activity;	.	.
AT1G01800	1765	2022	1594	1584.44	1419	1596	1223	1.12415	0.168837	0.0379538	0.182035	up	no	AT1G01800	protein_coding	chr1:293246-295086:+	all0352	117	2e-29	COG1028	pfam00106	adh_short	short chain dehydrogenase. This family contains a wide variety of dehydrogenases.	GO:0006952|defense response;	GO:0005737|cytoplasm;	GO:0047501|(+)-neomenthol dehydrogenase activity;	K15095	E1.1.1.208; (+)-neomenthol dehydrogenase [EC:1.1.1.208]
AT1G01810	8	11	8	10.8786	11	15	12	0.626931	-0.67362	0.248099	0.588035	down	no	AT1G01810	protein_coding	chr1:295207-295859:+	.	.	.	.	pfam11929	DUF3447	Domain of unknown function (DUF3447). This presumed domain is functionally uncharacterized. This domain is found in eukaryotes. This domain is about 80 amino acids in length. This domain is found associated with pfam00023. This domain has a conserved SHN sequence motif. It seems likely that this region represents divergent Ankyrin repeats.	.	.	.	.	.
AT1G01820	1316	1308	1140	1136.56	1166	1022	892	1.079	0.109697	0.380378	0.719364	up	no	PEX11C	protein_coding	chr1:296001-298334:-	.	.	.	.	pfam05648	PEX11	Peroxisomal biogenesis factor 11 (PEX11). This family consists of several peroxisomal biogenesis factor 11 (PEX11) proteins from several eukaryotic species. The PEX11 peroxisomal membrane proteins promote peroxisome division in multiple eukaryotes.	GO:0016559|peroxisome fission;GO:0007031|peroxisome organization;GO:0044375|regulation of peroxisome size;	GO:0005779|integral component of peroxisomal membrane;GO:0005777|peroxisome;GO:0009506|plasmodesma;	GO:0042802|identical protein binding;	.	.
AT1G01830	433	452	321	385.277	399	397	324	0.947708	-0.0774862	0.558531	0.837624	down	no	AT1G01830	protein_coding	chr1:298451-302310:-	.	.	.	.	pfam00514	Arm	Armadillo/beta-catenin-like repeat. Approx. 40 amino acid repeat. Tandem repeats form super-helix of helices that is proposed to mediate interaction of beta-catenin with its ligands. CAUTION: This family does not contain all known armadillo repeats.	.	.	.	.	.
AT1G01840	38	30	23	27.3562	26	22	25	1.09084	0.125436	0.750022	0.920402	up	no	AT1G01840	protein_coding	chr1:303537-304358:+	.	.	.	.	pfam02760	HIN	HIN-200/IF120x domain. This domain has no know function. It is found in one or two copies per protein, and is found associated with the PAAD/DAPIN domain pfam02758.	.	.	.	.	.
AT1G01860	134	177	185	158.078	164	177	116	0.975333	-0.0360336	0.854277	0.954765	down	no	PFC1	protein_coding	chr1:304133-306310:-	CPn1059	145	1e-38	COG0030	pfam00398	RrnaAD	Ribosomal RNA adenine dimethylase.	GO:0009409|response to cold;	GO:0009507|chloroplast;GO:0005737|cytoplasm;	GO:0016422|mRNA (2'-O-methyladenosine-N6-)-methyltransferase activity;GO:0003723|RNA binding;GO:0000179|rRNA (adenine-N6,N6-)-dimethyltransferase activity;	.	.
AT1G01880	38	41	37	35.7737	28	37	34	1.03684	0.0521976	0.875144	0.962139	up	no	GEN1	protein_coding	chr1:306467-309541:-	APE0115	100	6e-22	COG0258	pfam00867	XPG_I	XPG I-region.	GO:0006281|DNA repair;GO:0009555|pollen development;	GO:0005634|nucleus;	GO:0008821|crossover junction endodeoxyribonuclease activity;GO:0003690|double-stranded DNA binding;GO:0048256|flap endonuclease activity;GO:0046872|metal ion binding;GO:0003697|single-stranded DNA binding;	K15338	GEN1, GEN; flap endonuclease GEN [EC:3.1.-.-]
AT1G01900	150	170	130	132.744	96	175	94	1.11028	0.150927	0.444777	0.765992	up	no	SBTI1.1	protein_coding	chr1:310169-313130:+	BS_vpr	124	2e-28	COG1404	pfam00082	Peptidase_S8	Subtilase family. Subtilases are a family of serine proteases. They appear to have independently and convergently evolved an Asp/Ser/His catalytic triad, like that found in the trypsin serine proteases (see pfam00089). Structure is an alpha/beta fold containing a 7-stranded parallel beta sheet, order 2314567.	GO:0006508|proteolysis;	GO:0005618|cell wall;GO:0031012|extracellular matrix;	GO:0004252|serine-type endopeptidase activity;	.	.
AT1G01910	1092	1380	984	1080.44	1037	1248	834	0.982787	-0.0250488	0.773126	0.92794	down	no	AT1G01910	protein_coding	chr1:313101-316090:-	SPAC1142.06	323	3e-104	COG0003	pfam02374	ArsA_ATPase	Anion-transporting ATPase. This Pfam family represents a conserved domain, which is sometimes repeated, in an anion-transporting ATPase. The ATPase is involved in the removal of arsenate, antimonite, and arsenate from the cell.	GO:0048767|root hair elongation;GO:0071816|tail-anchored membrane protein insertion into ER membrane;	GO:0005829|cytosol;GO:0005783|endoplasmic reticulum;	GO:0005524|ATP binding;GO:0016887|ATPase activity;GO:0043621|protein self-association;	K01551	arsA, ASNA1; arsenite-transporting ATPase [EC:3.6.3.16]
AT1G01920	599	698	472	583.265	655	594	498	0.886529	-0.173761	0.169982	0.479146	down	no	AT1G01920	protein_coding	chr1:315983-319667:+	.	.	.	.	pfam00856	SET	SET domain. SET domains are protein lysine methyltransferase enzymes. SET domains appear to be protein-protein interaction domains. It has been demonstrated that SET domains mediate interactions with a family of proteins that display similarity with dual-specificity phosphatases (dsPTPases). A subset of SET domains have been called PR domains. These domains are divergent in sequence from other SE…	GO:0010452|histone H3-K36 methylation;GO:0051568|histone H3-K4 methylation;GO:0018027|peptidyl-lysine dimethylation;GO:0018026|peptidyl-lysine monomethylation;GO:0018023|peptidyl-lysine trimethylation;GO:0045944|positive regulation of transcription from RNA polymerase II promoter;GO:0045893|positive regulation of transcription, DNA-templated;GO:0006351|transcription, DNA-templated;	GO:0000790|nuclear chromatin;	GO:0046975|histone methyltransferase activity (H3-K36 specific);GO:0042800|histone methyltransferase activity (H3-K4 specific);GO:0003713|transcription coactivator activity;	.	.
AT1G01930	416	473	389	413.925	377	521	334	0.927944	-0.107891	0.358578	0.699817	down	no	AT1G01930	protein_coding	chr1:319769-322895:-	.	.	.	.	pfam12796	Ank_2	Ankyrin repeats (3 copies).	GO:0070301|cellular response to hydrogen peroxide;GO:0072671|mitochondria-associated ubiquitin-dependent protein catabolic process;GO:0071630|nucleus-associated proteasomal ubiquitin-dependent protein catabolic process;GO:0030433|ER-associated ubiquitin-dependent protein catabolic process;	GO:0036266|Cdc48p-Npl4p-Vms1p AAA ATPase complex;GO:0005737|cytoplasm;GO:0016020|membrane;	GO:0046872|metal ion binding;GO:0003676|nucleic acid binding;	.	.
AT1G01940	307	375	282	286.333	266	294	217	1.09789	0.134728	0.298274	0.644508	up	no	CYP18-1	protein_coding	chr1:322886-324917:+	SPAC57A10.03	138	6e-39	COG0652	pfam00160	Pro_isomerase	Cyclophilin type peptidyl-prolyl cis-trans isomerase/CLD. The peptidyl-prolyl cis-trans isomerases, also known as cyclophilins, share this domain of about 109 amino acids. Cyclophilins have been found in all organisms studied so far and catalyse peptidyl-prolyl isomerization during which the peptide bond preceding proline (the peptidyl-prolyl bond) is stabilized in the cis conformation. Mammalian…	GO:0006457|protein folding;	GO:0005737|cytoplasm;	GO:0003755|peptidyl-prolyl cis-trans isomerase activity;	K12734	PPIL3; peptidyl-prolyl cis-trans isomerase-like 3 [EC:5.2.1.8]
AT1G01950	545	737	520	587.283	547	734	487	0.904329	-0.145081	0.169952	0.479119	down	no	ARK2	protein_coding	chr1:325316-330619:+	SPAC1834.07	205	2e-55	COG5059	pfam00225	Kinesin	Kinesin motor domain.	GO:0007018|microtubule-based movement;GO:0032886|regulation of microtubule-based process;GO:0048364|root development;	GO:0005737|cytoplasm;GO:0005871|kinesin complex;GO:0005874|microtubule;	GO:0005524|ATP binding;GO:0016887|ATPase activity;GO:0008017|microtubule binding;GO:0003777|microtubule motor activity;	.	.
AT1G01960	3949	4494	3323	3763.5	3333	4526	3200	0.944766	-0.0819709	0.286752	0.632268	down	no	BIG3	protein_coding	chr1:330588-337912:-	SPAC30.01c	613	0	COG5307	pfam01369	Sec7	Sec7 domain. The Sec7 domain is a guanine-nucleotide-exchange-factor (GEF) for the pfam00025 family.	GO:0009561|megagametogenesis;GO:0015031|protein transport;GO:0032012|regulation of ARF protein signal transduction;GO:0016192|vesicle-mediated transport;	GO:0005829|cytosol;GO:0005634|nucleus;GO:0032588|trans-Golgi network membrane;	GO:0005086|ARF guanyl-nucleotide exchange factor activity;	K18442	ARFGEF, BIG; brefeldin A-inhibited guanine nucleotide-exchange protein
AT1G01970	133	180	108	128.091	126	133	101	1.02559	0.0364522	0.845831	0.950919	up	no	AT1G01970	protein_coding	chr1:338241-340088:+	.	.	.	.	pfam13041	PPR_2	PPR repeat family. This repeat has no known function. It is about 35 amino acids long and is found in up to 18 copies in some proteins. The family appears to be greatly expanded in plants and fungi. The repeat has been called PPR.	GO:0009451|RNA modification;	GO:0043231|intracellular membrane-bounded organelle;	GO:0004519|endonuclease activity;GO:0003723|RNA binding;	.	.
AT1G01990	398	449	322	373.838	342	433	321	0.943899	-0.0832954	0.483343	0.79111	down	no	AT1G01990	protein_coding	chr1:342918-344400:-	.	.	.	.	pfam12889	DUF3829	Protein of unknown function (DUF3829). This is a small family of proteins from several bacterial species, whose function is not known. It may, however, be related to the GvpL_GvpF family of proteins, pfam06386.	.	.	.	.	.
AT1G02000	368	406	297	351.701	340	459	270	0.895844	-0.15868	0.216512	0.548448	down	no	GAE2	protein_coding	chr1:345516-347603:+	BH3709	316	3e-100	COG0451	pfam01370	Epimerase	NAD dependent epimerase/dehydratase family. This family of proteins utilize NAD as a cofactor. The proteins in this family use nucleotide-sugar substrates for a variety of chemical reactions.	GO:0005975|carbohydrate metabolic process;	GO:0032580|Golgi cisterna membrane;GO:0016021|integral component of membrane;	GO:0050662|coenzyme binding;GO:0050378|UDP-glucuronate 4-epimerase activity;	K08679	E5.1.3.6; UDP-glucuronate 4-epimerase [EC:5.1.3.6]
AT1G02010	243	226	220	209.087	197	215	160	1.07661	0.106489	0.509906	0.808448	up	no	SEC1A	protein_coding	chr1:347613-352545:+	SPCC584.05	149	2e-36	COG5158	pfam00995	Sec1	Sec1 family.	GO:0015031|protein transport;GO:0006904|vesicle docking involved in exocytosis;	.	.	K15292	STXBP1, MUNC18-1; syntaxin-binding protein 1
AT1G02020	197	208	181	186.217	152	223	164	0.969804	-0.0442346	0.786536	0.932224	down	no	AT1G02020	protein_coding	chr1:352612-355124:-	MA1655	411	4e-132	COG0778	pfam00881	Nitroreductase	Nitroreductase family. The nitroreductase family comprises a group of FMN- or FAD-dependent and NAD(P)H-dependent enzymes able to metabolize nitrosubstituted compounds.	.	.	.	.	.
AT1G02030	23	25	19	22.2379	19	30	19	0.879937	-0.184527	0.652526	0.881586	down	no	ZAT1	protein_coding	chr1:355124-357258:-	.	.	.	.	pfam13912	zf-C2H2_6	C2H2-type zinc finger.	GO:0006355|regulation of transcription, DNA-templated;GO:0006351|transcription, DNA-templated;	GO:0005634|nucleus;	GO:0003700|transcription factor activity, sequence-specific DNA binding;GO:0046872|metal ion binding;GO:0003676|nucleic acid binding;	.	.
AT1G02040	1	2	5	1.3208	0	0	0	13.3803	3.74204	0.0604762	0.250953	up	no	AT1G02040	protein_coding	chr1:357906-359078:-	.	.	.	.	pfam13912	zf-C2H2_6	C2H2-type zinc finger.	GO:0048235|pollen sperm cell differentiation;GO:0006355|regulation of transcription, DNA-templated;GO:0006351|transcription, DNA-templated;	GO:0005634|nucleus;	GO:0003700|transcription factor activity, sequence-specific DNA binding;GO:0046872|metal ion binding;GO:0003676|nucleic acid binding;	.	.
AT1G02050	248	255	188	206.794	201	210	154	1.08298	0.115006	0.460344	0.777777	up	no	PKSA	protein_coding	chr1:359117-360746:-	DRA0326	103	5e-23	COG3424	pfam00195	Chal_sti_synt_N	Chalcone and stilbene synthases, N-terminal domain. The C-terminal domain of Chalcone synthase is reported to be structurally similar to domains in thiolase and beta-ketoacyl synthase. The differences in activity are accounted for by differences in this N-terminal domain.	GO:0009813|flavonoid biosynthetic process;GO:0010584|pollen exine formation;GO:0030639|polyketide biosynthetic process;GO:0080110|sporopollenin biosynthetic process;	GO:0005783|endoplasmic reticulum;	GO:0090439|tetraketide alpha-pyrone synthase activity;	.	.
AT1G02060	350	368	271	293.883	265	308	225	1.09828	0.135245	0.30659	0.652422	up	no	AT1G02060	protein_coding	chr1:360918-363142:-	.	.	.	.	pfam13041	PPR_2	PPR repeat family. This repeat has no known function. It is about 35 amino acids long and is found in up to 18 copies in some proteins. The family appears to be greatly expanded in plants and fungi. The repeat has been called PPR.	GO:0009451|RNA modification;	GO:0009507|chloroplast;GO:0043231|intracellular membrane-bounded organelle;	GO:0004519|endonuclease activity;GO:0003723|RNA binding;	.	.
AT1G02070	3	3	2	2.79281	4	0	4	0.824121	-0.279072	0.822456	0.943571	down	no	AT1G02070	protein_coding	chr1:370195-371090:-	.	.	.	.	pfam00628	PHD	PHD-finger. PHD folds into an interleaved type of Zn-finger chelating 2 Zn ions in a similar manner to that of the RING and FYVE domains. Several PHD fingers have been identified as binding modules of methylated histone H3.	.	.	.	.	.
AT1G02080	4095	4578	3528	3926.2	3643	4600	3318	0.937279	-0.0934498	0.185096	0.502766	down	no	AT1G02080	protein_coding	chr1:373335-386913:+	SPAC20G8.06	274	1e-72	COG5103	pfam04054	Not1	CCR4-Not complex component, Not1. The Ccr4-Not complex is a global regulator of transcription that affects genes positively and negatively and is thought to regulate transcription factor TFIID.	GO:0048589|developmental growth;GO:0031047|gene silencing by RNA;GO:0033147|negative regulation of intracellular estrogen receptor signaling pathway;GO:0048387|negative regulation of retinoic acid receptor signaling pathway;GO:0000122|negative regulation of transcription from RNA polymerase II promoter;GO:0017148|negative regulation of translation;GO:0000288|nuclear-transcribed mRNA catabolic pro…	GO:0030014|CCR4-NOT complex;GO:0030015|CCR4-NOT core complex;GO:0005634|nucleus;GO:0000932|cytoplasmic mRNA processing body;	GO:0030331|estrogen receptor binding;GO:0032947|protein complex scaffold;GO:0042974|retinoic acid receptor binding;	K12604	CNOT1, NOT1; CCR4-NOT transcription complex subunit 1
AT1G02090	954	1147	832	901.633	792	1080	693	1.01831	0.026174	0.778251	0.929842	up	no	CSN7	protein_coding	chr1:387277-389808:-	.	.	.	.	pfam01399	PCI	PCI domain. This domain has also been called the PINT motif (Proteasome, Int-6, Nip-1 and TRIP-15).	GO:0010387|COP9 signalosome assembly;GO:0007275|multicellular organismal development;GO:0000338|protein deneddylation;GO:0009585|red, far-red light phototransduction;	GO:0008180|COP9 signalosome;GO:0005829|cytosol;	.	K12180	COPS7, CSN7; COP9 signalosome complex subunit 7
AT1G02100	1387	1497	1226	1292	1278	1398	1025	0.986747	-0.0192475	0.83109	0.945909	down	no	LCMT1	protein_coding	chr1:389812-392816:+	.	.	.	.	pfam04072	LCM	Leucine carboxyl methyltransferase. Family of leucine carboxyl methyltransferases EC:2.1.1.-. This family may need divides a the full alignment contains a significantly shorter mouse sequence.	GO:0032259|methylation;GO:1900458|negative regulation of brassinosteroid mediated signaling pathway;	GO:0005737|cytoplasm;GO:0005829|cytosol;GO:0016020|membrane;	GO:0008757|S-adenosylmethionine-dependent methyltransferase activity;	K15451	PPM2, LCMT2, TYW4; tRNA wybutosine-synthesizing protein 4 [EC:2.1.1.290 2.3.1.231]
AT1G02110	627	717	545	593.365	541	642	515	0.982462	-0.0255264	0.804992	0.93806	down	no	AT1G02110	protein_coding	chr1:392831-395528:+	.	.	.	.	pfam04782	DUF632	Protein of unknown function (DUF632). This plant protein may be a leucine zipper, but there is no experimental evidence for this.	GO:0071249|cellular response to nitrate;GO:0015706|nitrate transport;GO:0071705|nitrogen compound transport;GO:0006355|regulation of transcription, DNA-templated;GO:0010167|response to nitrate;GO:1901698|response to nitrogen compound;GO:0006351|transcription, DNA-templated;	GO:0005634|nucleus;	.	.	.
AT1G02120	1971	2274	1721	1951.7	1999	2250	1591	0.906162	-0.142159	0.0712139	0.28014	down	no	VAD1	protein_coding	chr1:395689-400001:+	.	.	.	.	pfam02893	GRAM	GRAM domain. The GRAM domain is found in in glucosyltransferases, myotubularins and other putative membrane-associated proteins.	GO:0042742|defense response to bacterium;GO:0009873|ethylene-activated signaling pathway;GO:0043069|negative regulation of programmed cell death;GO:0009626|plant-type hypersensitive response;GO:0009723|response to ethylene;GO:0009751|response to salicylic acid;	GO:0009507|chloroplast;GO:0005783|endoplasmic reticulum;GO:0016021|integral component of membrane;	.	.	.
AT1G02130	1040	1273	952	999.648	993	1110	718	1.02926	0.0416092	0.666272	0.887982	up	no	RABD2A	protein_coding	chr1:399983-401919:-	.	.	.	.	pfam00071	Ras	Ras family. Includes sub-families Ras, Rab, Rac, Ral, Ran, Rap Ypt1 and more. Shares P-loop motif with GTP_EFTU, arf and myosin_head. See pfam00009 pfam00025, pfam00063. As regards Rab GTPases, these are important regulators of vesicle formation, motility and fusion. They share a fold in common with all Ras GTPases: this is a six-stranded beta-sheet surrounded by five alpha-helices.	GO:0006888|ER to Golgi vesicle-mediated transport;GO:0015031|protein transport;GO:0046686|response to cadmium ion;	GO:0005789|endoplasmic reticulum membrane;GO:0000139|Golgi membrane;GO:0005886|plasma membrane;GO:0032588|trans-Golgi network membrane;GO:0005773|vacuole;	GO:0005525|GTP binding;GO:0003924|GTPase activity;	K07874	RAB1A; Ras-related protein Rab-1A
AT1G02140	2403	2988	2203	2206.72	1987	2204	1654	1.14724	0.198168	0.0101688	0.0676931	up	no	MEE63	protein_coding	chr1:403100-404456:-	.	.	.	.	pfam02792	Mago_nashi	Mago nashi protein. This family was originally identified in Drosophila and called mago nashi, it is a strict maternal effect, grandchildless-like, gene. The human homologue has been shown to interact with an RNA binding protein. An RNAi knockout of the C. elegans homologue causes masculinization of the germ line (Mog phenotype) hermaphrodites, suggesting it is involved in hermaphrodite germ-line…	GO:0009793|embryo development ending in seed dormancy;GO:0006397|mRNA processing;GO:0051028|mRNA transport;GO:0000184|nuclear-transcribed mRNA catabolic process, nonsense-mediated decay;GO:0010183|pollen tube guidance;GO:0010628|positive regulation of gene expression;GO:0006417|regulation of translation;GO:0008380|RNA splicing;	GO:0009507|chloroplast;GO:0035145|exon-exon junction complex;GO:0016607|nuclear speck;GO:0005730|nucleolus;GO:0005654|nucleoplasm;GO:0000932|cytoplasmic mRNA processing body;	GO:0003723|RNA binding;	K12877	MAGOH; protein mago nashi
AT1G02145	605	736	567	600.524	587	634	501	0.978324	-0.0316164	0.760317	0.92375	down	no	ALG12	protein_coding	chr1:404600-408619:+	.	.	.	.	pfam03901	Glyco_transf_22	Alg9-like mannosyltransferase family. Members of this family are mannosyltransferase enzymes. At least some members are localized in endoplasmic reticulum and involved in GPI anchor biosynthesis.	GO:0006487|protein N-linked glycosylation;GO:0030433|ER-associated ubiquitin-dependent protein catabolic process;	GO:0005783|endoplasmic reticulum;GO:0005789|endoplasmic reticulum membrane;GO:0016021|integral component of membrane;	GO:0052917|dol-P-Man:Man(7)GlcNAc(2)-PP-Dol alpha-1,6-mannosyltransferase activity;	K03847	ALG12; alpha-1,6-mannosyltransferase [EC:2.4.1.260]
AT1G02150	768	962	703	734.15	647	815	575	1.0585	0.0820202	0.377811	0.716703	up	no	AT1G02150	protein_coding	chr1:408622-410680:+	.	.	.	.	pfam13041	PPR_2	PPR repeat family. This repeat has no known function. It is about 35 amino acids long and is found in up to 18 copies in some proteins. The family appears to be greatly expanded in plants and fungi. The repeat has been called PPR.	GO:0009451|RNA modification;	GO:0009507|chloroplast;GO:0043231|intracellular membrane-bounded organelle;	GO:0004519|endonuclease activity;GO:0003729|mRNA binding;GO:0003723|RNA binding;	.	.
AT1G02160	402	486	421	370.388	319	366	260	1.2339	0.303222	0.0145515	0.0894605	up	no	AT1G02160	protein_coding	chr1:410744-411632:+	.	.	.	.	pfam06747	CHCH	CHCH domain. we have identified a conserved motif in the LOC118487 protein that we have called the CHCH motif. Alignment of this protein with related members showed the presence of three subgroups of proteins, which are called the S (Small), N (N-terminal extended) and C (C-terminal extended) subgroups. All three sub-groups of proteins have in common that they contain a predicted conserved [coile…	.	.	.	.	.
AT1G02170	893	1027	784	875.614	855	1057	695	0.923825	-0.114309	0.207721	0.53574	down	no	AMC1	protein_coding	chr1:411664-413554:+	.	.	.	.	pfam00656	Peptidase_C14	Caspase domain.	GO:0006952|defense response;GO:0043068|positive regulation of programmed cell death;	.	GO:0004197|cysteine-type endopeptidase activity;	.	.
AT1G02180	79	84	70	69.7352	62	64	61	1.09751	0.134232	0.582715	0.849773	up	no	AT1G02180	protein_coding	chr1:413522-414649:-	.	.	.	.	pfam07248	DUF1431	Protein of unknown function (DUF1431). This family contains a number of Drosophila melanogaster proteins of unknown function. These contain several conserved cysteine residues.	.	.	.	.	.
AT1G02205	47	63	40	45.0555	42	55	30	1.0507	0.0713535	0.809356	0.939637	up	no	CER1	protein_coding	chr1:418416-422579:+	.	.	.	.	pfam12076	Wax2_C	WAX2 C-terminal domain. This presumed domain is functionally uncharacterized. This domain is found in eukaryotes. This domain is about 170 amino acids in length. This domain is found associated with pfam04116. This domain has a conserved LEGW sequence motif. This region has similarity to short chain dehydrogenases.	GO:0043447|alkane biosynthetic process;GO:0042742|defense response to bacterium;GO:0050832|defense response to fungus;GO:0008610|lipid biosynthetic process;GO:0006629|lipid metabolic process;GO:0009414|response to water deprivation;GO:0010025|wax biosynthetic process;	GO:0005789|endoplasmic reticulum membrane;GO:0016021|integral component of membrane;	GO:0005506|iron ion binding;GO:0016491|oxidoreductase activity;	K15404	K15404, CER1; aldehyde decarbonylase [EC:4.1.99.5]
AT1G02220	156	293	188	241.582	186	452	209	0.679149	-0.558201	0.0144469	0.0889128	down	no	NAC003	protein_coding	chr1:428650-430720:-	.	.	.	.	pfam02365	NAM	No apical meristem (NAM) protein. This is a family of no apical meristem (NAM) proteins these are plant development proteins. Mutations in NAM result in the failure to develop a shoot apical meristem in petunia embryos. NAM is indicated as having a role in determining positions of meristems and primordial. One member of this family NAP (NAC-like, activated by AP3/PI) is encoded by the target gene…	GO:0006351|transcription, DNA-templated;	GO:0005634|nucleus;	GO:0003700|transcription factor activity, sequence-specific DNA binding;GO:0044212|transcription regulatory region DNA binding;	.	.
AT1G02230	22	15	20	22.0944	17	39	20	0.69031	-0.534683	0.233827	0.570258	down	no	NAC004	protein_coding	chr1:434965-436922:-	.	.	.	.	pfam02365	NAM	No apical meristem (NAM) protein. This is a family of no apical meristem (NAM) proteins these are plant development proteins. Mutations in NAM result in the failure to develop a shoot apical meristem in petunia embryos. NAM is indicated as having a role in determining positions of meristems and primordial. One member of this family NAP (NAC-like, activated by AP3/PI) is encoded by the target gene…	GO:0006351|transcription, DNA-templated;	GO:0005634|nucleus;	GO:0003677|DNA binding;GO:0003700|transcription factor activity, sequence-specific DNA binding;	.	.
AT1G02250	1	1	0	0.294283	0	0	0	3.04373	1.60584	0.658097	NA	up	no	NAC005	protein_coding	chr1:437860-439559:-	.	.	.	.	pfam02365	NAM	No apical meristem (NAM) protein. This is a family of no apical meristem (NAM) proteins these are plant development proteins. Mutations in NAM result in the failure to develop a shoot apical meristem in petunia embryos. NAM is indicated as having a role in determining positions of meristems and primordial. One member of this family NAP (NAC-like, activated by AP3/PI) is encoded by the target gene…	GO:0006351|transcription, DNA-templated;GO:0010089|xylem development;	GO:0005634|nucleus;GO:0005886|plasma membrane;	GO:0003677|DNA binding;GO:0003700|transcription factor activity, sequence-specific DNA binding;	.	.
AT1G02260	696	769	539	566.046	509	536	405	1.21936	0.286129	0.0108903	0.0715634	up	no	AT1G02260	protein_coding	chr1:440200-442972:-	AF2308	121	1e-28	COG1055	pfam03600	CitMHS	Citrate transporter.	GO:0055085|transmembrane transport;	GO:0016021|integral component of membrane;GO:0005886|plasma membrane;	.	.	.
AT1G02270	332	345	330	307.781	252	321	272	1.05971	0.0836707	0.565695	0.841443	up	no	AT1G02270	protein_coding	chr1:443118-446296:-	.	.	.	.	pfam03372	Exo_endo_phos	Endonuclease/Exonuclease/phosphatase family. This large family of proteins includes magnesium dependent endonucleases and a large number of phosphatases involved in intracellular signalling. This family includes: AP endonuclease proteins EC:4.2.99.18, DNase I proteins EC:3.1.21.1, Synaptojanin an inositol-1,4,5-trisphosphate phosphatase EC:3.1.3.56, Sphingomyelinase EC:3.1.4.12 and Nocturnin.	GO:0009409|response to cold;	GO:0016021|integral component of membrane;GO:0005634|nucleus;	GO:0005509|calcium ion binding;	.	.
AT1G02280	589	785	580	569.711	556	512	436	1.13926	0.188098	0.128483	0.408312	up	no	TOC33	protein_coding	chr1:448423-450426:-	.	.	.	.	pfam04548	AIG1	AIG1 family. Arabidopsis protein AIG1 appears to be involved in plant resistance to bacteria.	GO:0045036|protein targeting to chloroplast;	GO:0009507|chloroplast;GO:0009941|chloroplast envelope;GO:0009707|chloroplast outer membrane;GO:0016021|integral component of membrane;	GO:0005525|GTP binding;GO:0003924|GTPase activity;GO:0042802|identical protein binding;GO:0046872|metal ion binding;GO:0015450|P-P-bond-hydrolysis-driven protein transmembrane transporter activity;GO:0042803|protein homodimerization activity;	.	.
AT1G02290	178	237	172	180.153	159	218	136	1.01848	0.0264245	0.867789	0.959739	up	no	AT1G02290	protein_coding	chr1:450461-452743:-	.	.	.	.	pfam03920	TLE_N	Groucho/TLE N-terminal Q-rich domain. The N-terminal domain of the Grouch/TLE co-repressor proteins are involved in oligomerization.	.	.	.	.	.
AT1G02300	316	291	280	217.969	189	115	131	1.7889	0.839073	9.81085e-05	0.00137465	up	no	CATHB1	protein_coding	chr1:453107-455519:+	.	.	.	.	pfam00112	Peptidase_C1	Papain family cysteine protease.	GO:0006952|defense response;GO:0051603|proteolysis involved in cellular protein catabolic process;GO:0050790|regulation of catalytic activity;	GO:0005615|extracellular space;GO:0005764|lysosome;	GO:0004197|cysteine-type endopeptidase activity;	K01363	CTSB; cathepsin B [EC:3.4.22.1]
AT1G02305	3402	3697	3107	3271.8	3489	3412	2611	0.951601	-0.0715706	0.459327	0.777253	down	no	CATHB2	protein_coding	chr1:455688-458164:+	AF1946_2	60.1	3e-09	COG4870	pfam00112	Peptidase_C1	Papain family cysteine protease.	GO:0006952|defense response;GO:0051603|proteolysis involved in cellular protein catabolic process;GO:0050790|regulation of catalytic activity;	GO:0005615|extracellular space;GO:0005764|lysosome;GO:0005773|vacuole;	GO:0004197|cysteine-type endopeptidase activity;	K01363	CTSB; cathepsin B [EC:3.4.22.1]
AT1G02310	59	60	34	65.5155	87	82	68	0.565154	-0.823285	0.00189775	0.0174122	down	no	MAN1	protein_coding	chr1:458133-460831:-	TM1227	184	6e-50	COG3934	pfam00150	Cellulase	Cellulase (glycosyl hydrolase family 5).	GO:0046355|mannan catabolic process;	GO:0005576|extracellular region;	GO:0016985|mannan endo-1,4-beta-mannosidase activity;	K19355	MAN; mannan endo-1,4-beta-mannosidase [EC:3.2.1.78]
AT1G02330	797	986	694	798.364	747	981	649	0.925236	-0.112106	0.231397	0.567172	down	no	CSU2	protein_coding	chr1:461946-463618:-	.	.	.	.	pfam07052	Hep_59	Hepatocellular carcinoma-associated antigen 59. This family represents a conserved region approximately 100 residues long within mammalian hepatocellular carcinoma-associated antigen 59 and similar proteins. Family members are found in a variety of eukaryotes, mainly as hypothetical proteins.	GO:1904667|negative regulation of ubiquitin protein ligase activity;GO:0080022|primary root development;GO:0010099|regulation of photomorphogenesis;GO:0055121|response to high fluence blue light stimulus by blue high-fluence system;	GO:0016607|nuclear speck;	.	.	.
AT1G02335	1198	1353	1021	1068.31	988	1141	798	1.08332	0.11546	0.185508	0.50345	up	no	GL22	protein_coding	chr1:463754-464981:-	.	.	.	.	pfam00190	Cupin_1	Cupin. This family represents the conserved barrel domain of the 'cupin' superfamily ('cupa' is the Latin term for a small barrel). This family contains 11S and 7S plant seed storage proteins, and germins. Plant seed storage proteins provide the major nitrogen source for the developing plant.	GO:0010497|plasmodesmata-mediated intercellular transport;GO:2000280|regulation of root development;	GO:0048046|apoplast;GO:0005618|cell wall;GO:0009506|plasmodesma;	GO:0030145|manganese ion binding;GO:0045735|nutrient reservoir activity;	.	.
AT1G02340	187	187	137	313.926	413	552	377	0.33883	-1.56136	7.24506e-30	1.66586e-27	down	yes	HFR1	protein_coding	chr1:465616-467880:-	.	.	.	.	pfam00010	HLH	Helix-loop-helix DNA-binding domain.	GO:0009738|abscisic acid-activated signaling pathway;GO:0009785|blue light signaling pathway;GO:0009585|red, far-red light phototransduction;GO:0010218|response to far red light;GO:0009642|response to light intensity;GO:0006351|transcription, DNA-templated;	GO:0005829|cytosol;GO:0005634|nucleus;	GO:0003677|DNA binding;GO:0003700|transcription factor activity, sequence-specific DNA binding;GO:0046983|protein dimerization activity;GO:0003712|transcription cofactor activity;	.	.
AT1G02350	29	30	20	24.6618	26	27	18	0.985593	-0.0209355	0.957439	0.987427	down	no	AT1G02350	protein_coding	chr1:469818-470693:+	.	.	.	.	pfam12234	Rav1p_C	RAVE protein 1 C terminal. This domain family is found in eukaryotes, and is typically between 621 and 644 amino acids in length. This family is the C terminal region of the protein RAVE (regulator of the ATPase of vacuolar and endosomal membranes). Rav1p is involved in regulating the glucose dependent assembly and disassembly of vacuolar ATPase V1 and V0 subunits.	.	.	.	.	.
AT1G02360	668	721	539	925.992	1034	1606	973	0.478492	-1.06343	2.27833e-21	2.92657e-19	down	yes	AT1G02360	protein_coding	chr1:471883-473336:-	VC0769	102	1e-22	COG3979	pfam00182	Glyco_hydro_19	Chitinase class I.	GO:0016998|cell wall macromolecule catabolic process;GO:0006032|chitin catabolic process;GO:0000272|polysaccharide catabolic process;	.	GO:0004568|chitinase activity;	.	.
AT1G02370	205	265	170	213.709	201	260	194	0.860781	-0.216282	0.146279	0.440005	down	no	AT1G02370	protein_coding	chr1:474373-476612:+	.	.	.	.	pfam13041	PPR_2	PPR repeat family. This repeat has no known function. It is about 35 amino acids long and is found in up to 18 copies in some proteins. The family appears to be greatly expanded in plants and fungi. The repeat has been called PPR.	GO:0009451|RNA modification;	GO:0043231|intracellular membrane-bounded organelle;GO:0005739|mitochondrion;	GO:0004519|endonuclease activity;GO:0003723|RNA binding;	.	.
AT1G02380	83	81	62	64.0952	49	61	53	1.22443	0.292116	0.251494	0.592237	up	no	AT1G02380	protein_coding	chr1:476945-479112:+	.	.	.	.	pfam04515	Choline_transpo	Plasma-membrane choline transporter. This family represents a high-affinity plasma-membrane choline transporter in C.elegans which is thought to be rate-limiting for ACh synthesis in cholinergic nerve terminals.	.	.	.	.	.
AT1G02390	14	37	23	22.4949	20	26	18	1.01416	0.0202846	0.962822	0.989098	up	no	GPAT2	protein_coding	chr1:480650-483373:+	.	.	.	.	pfam01553	Acyltransferase	Acyltransferase. This family contains acyltransferases involved in phospholipid biosynthesis and other proteins of unknown function. This family also includes tafazzin, the Barth syndrome gene.	GO:0016024|CDP-diacylglycerol biosynthetic process;GO:0010143|cutin biosynthetic process;GO:0016311|dephosphorylation;	GO:0016021|integral component of membrane;GO:0016020|membrane;	GO:0090447|glycerol-3-phosphate 2-O-acyltransferase activity;GO:0004366|glycerol-3-phosphate O-acyltransferase activity;GO:0016791|phosphatase activity;	K13508	GPAT; glycerol-3-phosphate acyltransferase [EC:2.3.1.15]
AT1G02400	274	328	271	313.07	354	386	269	0.769463	-0.378076	0.00366701	0.0300162	down	no	GA2OX6	protein_coding	chr1:486800-489651:+	PA4191	70.1	1e-15	COG3491	pfam14226	DIOX_N	non-haem dioxygenase in morphine synthesis N-terminal. This is the highly conserved N-terminal region of proteins with 2-oxoglutarate/Fe(II)-dependent dioxygenase activity.	GO:0009686|gibberellin biosynthetic process;GO:0045487|gibberellin catabolic process;GO:0009639|response to red or far red light;	.	GO:0052634|C-19 gibberellin 2-beta-dioxygenase activity;GO:0046872|metal ion binding;	K04125	E1.14.11.13; gibberellin 2-oxidase [EC:1.14.11.13]
AT1G02405	2	1	5	2.44647	1	2	3	1.21766	0.284112	0.825019	0.944123	up	no	AT1G02405	protein_coding	chr1:489874-490627:-	.	.	.	.	pfam04116	FA_hydroxylase	Fatty acid hydroxylase superfamily. This superfamily includes fatty acid and carotene hydroxylases and sterol desaturases. Beta-carotene hydroxylase is involved in zeaxanthin synthesis by hydroxylating beta-carotene, but the enzyme may be involved in other pathways. This family includes C-5 sterol desaturase and C-4 sterol methyl oxidase. Members of this family are involved in cholesterol biosynt…	.	.	.	.	.
AT1G02410	383	524	372	401.019	367	487	312	0.974477	-0.0372998	0.754815	0.921722	down	no	COX11	protein_coding	chr1:490860-492979:+	SPAC1420.04c_2	198	3e-59	COG3175	pfam04442	CtaG_Cox11	Cytochrome c oxidase assembly protein CtaG/Cox11. Cytochrome c oxidase assembly protein is essential for the assembly of functional cytochrome oxidase protein. In eukaryotes it is an integral protein of the mitochondrial inner membrane. Cox11 is essential for the insertion of Cu(I) ions to form the CuB site. This is essential for the stability of other structures in subunit I, for example haems a…	GO:0009846|pollen germination;GO:0010101|post-embryonic root morphogenesis;	GO:0032592|integral component of mitochondrial membrane;GO:0005743|mitochondrial inner membrane;GO:0005739|mitochondrion;	GO:0005507|copper ion binding;GO:0043621|protein self-association;	K02258	COX11; cytochrome c oxidase assembly protein subunit 11
AT1G02420	123	179	122	129.158	129	130	102	1.03178	0.0451348	0.809623	0.939806	up	no	AT1G02420	protein_coding	chr1:493639-495158:+	.	.	.	.	pfam13041	PPR_2	PPR repeat family. This repeat has no known function. It is about 35 amino acids long and is found in up to 18 copies in some proteins. The family appears to be greatly expanded in plants and fungi. The repeat has been called PPR.	GO:0009451|RNA modification;	GO:0043231|intracellular membrane-bounded organelle;	GO:0004519|endonuclease activity;GO:0003723|RNA binding;	.	.
AT1G02430	17	17	14	17.7039	16	27	16	0.730684	-0.45268	0.326793	0.670835	down	no	ATARFD1B	protein_coding	chr1:495050-496332:-	.	.	.	.	pfam00025	Arf	ADP-ribosylation factor family. Pfam combines a number of different Prosite families together	GO:0015031|protein transport;GO:0016192|vesicle-mediated transport;	GO:0005768|endosome;GO:0005794|Golgi apparatus;	GO:0005525|GTP binding;GO:0016004|phospholipase activator activity;	K07937	ARF1; ADP-ribosylation factor 1
AT1G02440	7	9	8	5.35801	1	4	4	2.36162	1.23978	0.158815	0.460549	up	no	ATARFD1A	protein_coding	chr1:496372-497555:-	.	.	.	.	pfam00025	Arf	ADP-ribosylation factor family. Pfam combines a number of different Prosite families together	GO:0009451|RNA modification;	GO:0043231|intracellular membrane-bounded organelle;	GO:0004519|endonuclease activity;GO:0003723|RNA binding;	.	.
AT1G02450	4	1	3	2.08315	1	4	0	1.59171	0.670575	0.639743	0.876057	up	no	NIMIN-1	protein_coding	chr1:497917-498539:-	.	.	.	.	pfam06122	TraH	Conjugative relaxosome accessory transposon protein. The TraH protein is thought to be a relaxosome accessory component, also necessary for transfer but not for H-pilus synthesis within the conjugative transposon.	GO:0042742|defense response to bacterium;GO:0045892|negative regulation of transcription, DNA-templated;GO:0010112|regulation of systemic acquired resistance;	GO:0005634|nucleus;	.	.	.
AT1G02460	56	95	72	99.8902	118	149	106	0.529195	-0.918129	2.12523e-05	0.000355384	down	no	AT1G02460	protein_coding	chr1:504463-507268:-	YJR153w	91.7	4e-19	COG5434	pfam00295	Glyco_hydro_28	Glycosyl hydrolases family 28. Glycosyl hydrolase family 28 includes polygalacturonase EC:3.2.1.15 as well as rhamnogalacturonase A(RGase A), EC:3.2.1.-. These enzymes is important in cell wall metabolizm.	GO:0005975|carbohydrate metabolic process;GO:0009831|plant-type cell wall modification involved in multidimensional cell growth;	GO:0005618|cell wall;GO:0005576|extracellular region;	GO:0004650|polygalacturonase activity;	.	.
AT1G02470	5	10	3	5.92479	7	5	6	0.845435	-0.242234	0.763625	0.925032	down	no	AT1G02470	protein_coding	chr1:511765-513721:-	slr0941	95.9	6e-23	COG5637	pfam03364	Polyketide_cyc	Polyketide cyclase / dehydrase and lipid transport. This family contains polyketide cylcases/dehydrases which are enzymes involved in polyketide synthesis. The family also includes proteins which are involved in the binding/transport of lipids.	.	.	.	.	.
AT1G02475	126	200	129	129.915	110	122	106	1.17572	0.233545	0.2264	0.560846	up	no	AT1G02475	protein_coding	chr1:513699-515422:-	slr0941	112	1e-28	COG5637	pfam03364	Polyketide_cyc	Polyketide cyclase / dehydrase and lipid transport. This family contains polyketide cylcases/dehydrases which are enzymes involved in polyketide synthesis. The family also includes proteins which are involved in the binding/transport of lipids.	.	.	.	.	.
AT1G02490	3	3	4	3.62728	6	5	1	0.768297	-0.380265	0.712946	0.905377	down	no	AT1G02490	protein_coding	chr1:516569-516866:+	.	.	.	.	pfam03552	Cellulose_synt	Cellulose synthase. Cellulose, an aggregate of unbranched polymers of beta-1,4-linked glucose residues, is the major component of wood and thus paper, and is synthesized by plants, most algae, some bacteria and fungi, and even some animals. The genes that synthesize cellulose in higher plants differ greatly from the well-characterized genes found in Acetobacter and Agrobacterium sp. More correctl…	GO:0071555|cell wall organization;GO:0030244|cellulose biosynthetic process;GO:0071669|plant-type cell wall organization or biogenesis;GO:0009409|response to cold;	GO:0005783|endoplasmic reticulum;GO:0005768|endosome;GO:0005794|Golgi apparatus;GO:0000139|Golgi membrane;GO:0016021|integral component of membrane;GO:0005886|plasma membrane;GO:0005802|trans-Golgi network;	GO:0016760|cellulose synthase (UDP-forming) activity;GO:0051753|mannan synthase activity;	.	.
AT1G02500	13504	17031	11891	13742.4	13358	16091	11478	0.915812	-0.126877	0.0495603	0.218177	down	no	SAM1	protein_coding	chr1:518091-520495:+	SPBC14F5.05c	451	3e-153	COG0192	pfam02772	S-AdoMet_synt_M	S-adenosylmethionine synthetase, central domain. The three domains of S-adenosylmethionine synthetase have the same alpha+beta fold.	GO:0071281|cellular response to iron ion;GO:0009693|ethylene biosynthetic process;GO:0006730|one-carbon metabolic process;GO:0046686|response to cadmium ion;GO:0009651|response to salt stress;GO:0006556|S-adenosylmethionine biosynthetic process;	GO:0005618|cell wall;GO:0005829|cytosol;GO:0016020|membrane;GO:0005886|plasma membrane;	GO:0005524|ATP binding;GO:0046872|metal ion binding;GO:0004478|methionine adenosyltransferase activity;	K00789	metK; S-adenosylmethionine synthetase [EC:2.5.1.6]
AT1G02520	1070	1346	987	1095.16	956	1419	890	0.930207	-0.104376	0.287093	0.632268	down	no	ABCB11	protein_coding	chr1:523536-529069:+	SPCC663.03	744	0	COG1132	pfam00664	ABC_membrane	ABC transporter transmembrane region. This family represents a unit of six transmembrane helices. Many members of the ABC transporter family (pfam00005) have two such regions.	GO:0010540|basipetal auxin transport;	GO:0016021|integral component of membrane;GO:0005886|plasma membrane;GO:0009506|plasmodesma;	GO:0005524|ATP binding;GO:0042626|ATPase activity, coupled to transmembrane movement of substances;GO:0010329|auxin efflux transmembrane transporter activity;	K05658	ABCB1; ATP-binding cassette, subfamily B (MDR/TAP), member 1 [EC:3.6.3.44]
AT1G02530	19	14	14	21.1022	21	36	22	0.537377	-0.895993	0.0414585	0.193013	down	no	ABCB12	protein_coding	chr1:529679-534677:+	SPCC663.03	522	2e-159	COG1132	pfam00664	ABC_membrane	ABC transporter transmembrane region. This family represents a unit of six transmembrane helices. Many members of the ABC transporter family (pfam00005) have two such regions.	GO:0010540|basipetal auxin transport;	GO:0016021|integral component of membrane;	GO:0005524|ATP binding;GO:0042626|ATPase activity, coupled to transmembrane movement of substances;GO:0010329|auxin efflux transmembrane transporter activity;	K05658	ABCB1; ATP-binding cassette, subfamily B (MDR/TAP), member 1 [EC:3.6.3.44]
AT1G02550	0	2	0	0.267567	0	0	0	2.8017	1.4863	0.714101	NA	up	no	AT1G02550	protein_coding	chr1:536483-537211:+	.	.	.	.	pfam04043	PMEI	Plant invertase/pectin methylesterase inhibitor. This domain inhibits pectin methylesterases (PMEs) and invertases through formation of a non-covalent 1:1 complex. It has been implicated in the regulation of fruit development, carbohydrate metabolizm and cell wall extension. It may also be involved in inhibiting microbial pathogen PMEs. It has been observed that it is often expressed as a large i…	.	.	.	.	.
AT1G02560	1277	1601	1206	1212.33	1129	1297	878	1.09755	0.134286	0.12183	0.394098	up	no	CLPP5	protein_coding	chr1:537740-540127:+	alr1238	259	3e-82	COG0740	pfam00574	CLP_protease	Clp protease. The Clp protease has an active site catalytic triad. In Escherichia coli Clp protease, ser-111, his-136 and asp-185 form the catalytic triad. Cyanophora parodoxa clpP-B has lost all of these active site residues and is therefore inactive. Some members contain one or two large insertions.	.	GO:0009507|chloroplast;GO:0009941|chloroplast envelope;GO:0009570|chloroplast stroma;GO:0009534|chloroplast thylakoid;GO:0009840|chloroplastic endopeptidase Clp complex;GO:0009532|plastid stroma;GO:0009579|thylakoid;	GO:0004252|serine-type endopeptidase activity;	K01358	clpP, CLPP; ATP-dependent Clp protease, protease subunit [EC:3.4.21.92]
AT1G02570	180	194	157	104.603	48	42	33	3.82573	1.93573	5.02902e-18	4.83817e-16	up	yes	AT1G02570	protein_coding	chr1:541236-542245:+	.	.	.	.	pfam03154	Atrophin-1	Atrophin-1 family. Atrophin-1 is the protein product of the dentatorubral-pallidoluysian atrophy (DRPLA) gene. DRPLA OMIM:125370 is a progressive neurodegenerative disorder. It is caused by the expansion of a CAG repeat in the DRPLA gene on chromosome 12p. This results in an extended polyglutamine region in atrophin-1, that is thought to confer toxicity to the protein, possibly through altering i…	.	.	.	.	.
AT1G02575	131	96	73	56.4812	16	27	13	4.83219	2.27268	1.31614e-11	6.6364e-10	up	yes	AT1G02575	protein_coding	chr1:543011-544057:+	.	.	.	.	pfam14491	DUF4435	Protein of unknown function (DUF4435). This presumed domain is functionally uncharacterized. This domain is found in bacteria, archaea and eukaryotes. Proteins in this family are typically between 285 and 362 amino acids in length. This domain is sometimes associated with AAA domains.	.	.	.	.	.
AT1G02580	85	96	84	46.2676	5	8	13	8.9643	3.16419	1.07593e-15	8.56019e-14	up	yes	MEA	protein_coding	chr1:544733-549202:+	ECU09g1750	128	3e-30	COG2940	pfam00856	SET	SET domain. SET domains are protein lysine methyltransferase enzymes. SET domains appear to be protein-protein interaction domains. It has been demonstrated that SET domains mediate interactions with a family of proteins that display similarity with dual-specificity phosphatases (dsPTPases). A subset of SET domains have been called PR domains. These domains are divergent in sequence from other SE…	GO:0045892|negative regulation of transcription, DNA-templated;GO:2000014|regulation of endosperm development;GO:0006349|regulation of gene expression by genetic imprinting;GO:0009646|response to absence of light;GO:0048317|seed morphogenesis;GO:0006351|transcription, DNA-templated;	GO:0005634|nucleus;GO:0031519|PcG protein complex;	GO:0003700|transcription factor activity, sequence-specific DNA binding;GO:0018024|histone-lysine N-methyltransferase activity;GO:0043565|sequence-specific DNA binding;	K11430	EZH2; histone-lysine N-methyltransferase EZH2 [EC:2.1.1.43]
AT1G02610	246	367	247	236.215	176	227	184	1.28603	0.362923	0.0173187	0.10187	up	no	AT1G02610	protein_coding	chr1:553019-556152:-	ECU06g0830	51.6	3e-06	COG5183	pfam12428	DUF3675	Protein of unknown function (DUF3675). This domain family is found in eukaryotes, and is approximately 120 amino acids in length. The family is found in association with pfam00097. There are two completely conserved residues (R and L) that may be functionally important.	GO:0016567|protein ubiquitination;	GO:0000139|Golgi membrane;GO:0005795|Golgi stack;GO:0016021|integral component of membrane;GO:0005765|lysosomal membrane;GO:0005802|trans-Golgi network;	GO:0016740|transferase activity;GO:0008270|zinc ion binding;	K10659	MARCH4_9_11; E3 ubiquitin-protein ligase MARCH4/9/11 [EC:2.3.2.27]
AT1G02620	3	1	1	0.974455	1	0	0	4.15665	2.05542	0.326343	NA	up	no	AT1G02620	protein_coding	chr1:557092-558774:+	.	.	.	.	pfam00025	Arf	ADP-ribosylation factor family. Pfam combines a number of different Prosite families together	GO:0006886|intracellular protein transport;GO:0016192|vesicle-mediated transport;	GO:0005783|endoplasmic reticulum;GO:0005794|Golgi apparatus;GO:0005886|plasma membrane;	GO:0005525|GTP binding;	K07953	SAR1; GTP-binding protein SAR1 [EC:3.6.5.-]
AT1G02630	4	4	1	4.09665	6	7	3	0.498126	-1.00542	0.302854	0.648978	down	no	ETN8	protein_coding	chr1:560610-562598:-	.	.	.	.	pfam01733	Nucleoside_tran	Nucleoside transporter. This is a family of nucleoside transporters. In mammalian cells nucleoside transporters transport nucleoside across the plasma membrane and are essential for nucleotide synthesis via the salvage pathways for cells that lack their own de novo synthesis pathways. Also in this family is mouse and human nucleolar protein HNP36, a protein of unknown function; although it has be…	.	GO:0016021|integral component of membrane;GO:0005886|plasma membrane;	GO:0005337|nucleoside transmembrane transporter activity;	K15014	SLC29A1_2_3, ENT1_2_3; solute carrier family 29 (equilibrative nucleoside transporter), member 1/2/3
AT1G02640	4090	6013	3974	3863.79	3208	3700	2732	1.28223	0.358651	5.44221e-05	0.000816261	up	no	BXL2	protein_coding	chr1:564018-567771:+	XF0845	294	2e-84	COG1472	pfam00933	Glyco_hydro_3	Glycosyl hydrolase family 3 N terminal domain.	GO:0005975|carbohydrate metabolic process;	GO:0005576|extracellular region;GO:0009505|plant-type cell wall;	GO:0004553|hydrolase activity, hydrolyzing O-glycosyl compounds;	.	.
AT1G02650	3	9	8	5.66838	3	8	4	1.20495	0.26897	0.748024	0.920145	up	no	AT1G02650	protein_coding	chr1:568558-570554:+	.	.	.	.	pfam15402	Spc7_N	N-terminus of kinetochore NMS complex subunit Spc7.	.	.	.	.	.
AT1G02660	203	274	211	233.863	212	319	200	0.840246	-0.251116	0.0941949	0.336831	down	no	PLIP2	protein_coding	chr1:571826-575085:-	.	.	.	.	pfam01764	Lipase_3	Lipase (class 3).	.	.	.	.	.
AT1G02670	53	52	51	51.7336	55	59	41	0.900261	-0.151585	0.586445	0.852039	down	no	AT1G02670	protein_coding	chr1:575922-580532:+	.	.	.	.	pfam00176	SNF2_N	SNF2 family N-terminal domain. This domain is found in proteins involved in a variety of processes including transcription regulation (e.g., SNF2, STH1, brahma, MOT1), DNA repair (e.g., ERCC6, RAD16, RAD5), DNA recombination (e.g., RAD54), and chromatin unwinding (e.g., ISWI) as well as a variety of other proteins with little functional information (e.g., lodestar, ETL1).	GO:0006289|nucleotide-excision repair;GO:0070647|protein modification by small protein conjugation or removal;GO:0000720|pyrimidine dimer repair by nucleotide-excision repair;	GO:0000109|nucleotide-excision repair complex;GO:0005634|nucleus;	GO:0005524|ATP binding;GO:0004003|ATP-dependent DNA helicase activity;GO:0003677|DNA binding;GO:0061630|ubiquitin protein ligase activity;GO:0008270|zinc ion binding;	K15083	RAD16; DNA repair protein RAD16
AT1G02680	299	338	264	271.005	257	261	220	1.07652	0.106372	0.443071	0.76476	up	no	TAF13	protein_coding	chr1:580625-582310:+	SPCC1494.02c	80.5	9e-18	COG5248	pfam02269	TFIID-18kDa	Transcription initiation factor IID, 18kD subunit. This family includes the Spt3 yeast transcription factors and the 18kD subunit from human transcription initiation factor IID (TFIID-18). Determination of the crystal structure reveals an atypical histone fold	GO:0009793|embryo development ending in seed dormancy;GO:0009960|endosperm development;GO:0006357|regulation of transcription from RNA polymerase II promoter;GO:0048316|seed development;GO:0006366|transcription from RNA polymerase II promoter;	GO:0005634|nucleus;GO:0005886|plasma membrane;GO:0005669|transcription factor TFIID complex;	GO:0003677|DNA binding;GO:0046982|protein heterodimerization activity;GO:0003712|transcription cofactor activity;	K03127	TAF13; transcription initiation factor TFIID subunit 13
AT1G02690	853	1126	727	833.981	766	925	682	1.00331	0.00476469	0.960938	0.988464	up	no	IMPA-6	protein_coding	chr1:584134-587327:+	SPCC962.03c	486	8e-163	COG5064	pfam01749	IBB	Importin beta binding domain. This family consists of the importin alpha (karyopherin alpha), importin beta (karyopherin beta) binding domain. The domain mediates formation of the importin alpha beta complex; required for classical NLS import of proteins into the nucleus, through the nuclear pore complex and across the nuclear envelope. Also in the alignment is the NLS of importin alpha which ove…	GO:0006607|NLS-bearing protein import into nucleus;	GO:0005829|cytosol;GO:0005643|nuclear pore;GO:0005654|nucleoplasm;	GO:0061608|nuclear import signal receptor activity;GO:0008139|nuclear localization sequence binding;GO:0008565|protein transporter activity;	.	.
AT1G02700	16	23	24	18.4838	18	12	17	1.17097	0.227706	0.635414	0.874218	up	no	AT1G02700	protein_coding	chr1:588003-589480:+	.	.	.	.	pfam14065	DUF4255	Protein of unknown function (DUF4255). This family of proteins is functionally uncharacterized. This family of proteins is found in bacteria and archaea. Proteins in this family are typically between 190 and 320 amino acids in length.	.	.	.	.	.
AT1G02705	12	17	13	10.8704	9	10	6	1.4944	0.579567	0.322208	0.666653	up	no	AT1G02705	protein_coding	chr1:589584-590406:+	.	.	.	.	pfam05288	Pox_A3L	Poxvirus A3L Protein. This family consists of several poxvirus A3L or A2_5L proteins.	.	.	.	.	.
AT1G02710	4	3	4	3.19078	4	2	2	1.22479	0.292531	0.785432	0.931709	up	no	AT1G02710	protein_coding	chr1:589706-589996:-	.	.	.	.	pfam05288	Pox_A3L	Poxvirus A3L Protein. This family consists of several poxvirus A3L or A2_5L proteins.	.	.	.	.	.
AT1G02720	317	375	236	298.444	237	421	242	0.92099	-0.118742	0.455887	0.773823	down	no	GATL5	protein_coding	chr1:591682-594264:+	.	.	.	.	pfam01501	Glyco_transf_8	Glycosyl transferase family 8. This family includes enzymes that transfer sugar residues to donor molecules. Members of this family are involved in lipopolysaccharide biosynthesis and glycogen synthesis. This family includes Lipopolysaccharide galactosyltransferase, lipopolysaccharide glucosyltransferase 1, and glycogenin glucosyltransferase.	GO:0048354|mucilage biosynthetic process involved in seed coat development;GO:0048363|mucilage pectin metabolic process;GO:0045489|pectin biosynthetic process;GO:0071668|plant-type cell wall assembly;GO:0000271|polysaccharide biosynthetic process;	GO:0005783|endoplasmic reticulum;GO:0005794|Golgi apparatus;GO:0000139|Golgi membrane;GO:0016021|integral component of membrane;	GO:0047262|polygalacturonate 4-alpha-galacturonosyltransferase activity;GO:0016757|transferase activity, transferring glycosyl groups;	.	.
AT1G02730	668	803	546	628.093	449	849	527	0.98716	-0.018644	0.896471	0.970405	down	no	CSLD5	protein_coding	chr1:594502-598657:-	alr3757	76.3	4e-13	COG1215	pfam03552	Cellulose_synt	Cellulose synthase. Cellulose, an aggregate of unbranched polymers of beta-1,4-linked glucose residues, is the major component of wood and thus paper, and is synthesized by plants, most algae, some bacteria and fungi, and even some animals. The genes that synthesize cellulose in higher plants differ greatly from the well-characterized genes found in Acetobacter and Agrobacterium sp. More correctl…	GO:0000919|cell plate assembly;GO:0042546|cell wall biogenesis;GO:0071555|cell wall organization;GO:0030244|cellulose biosynthetic process;GO:0071669|plant-type cell wall organization or biogenesis;GO:0006970|response to osmotic stress;GO:0009651|response to salt stress;GO:0009414|response to water deprivation;GO:0048367|shoot system development;	GO:0005794|Golgi apparatus;GO:0000139|Golgi membrane;GO:0016021|integral component of membrane;	GO:0016760|cellulose synthase (UDP-forming) activity;GO:0046527|glucosyltransferase activity;GO:0051753|mannan synthase activity;	K00770	E2.4.2.24; 1,4-beta-D-xylan synthase [EC:2.4.2.24]
AT1G02740	262	254	227	215.647	179	241	150	1.17112	0.227887	0.14227	0.432702	up	no	MRG2	protein_coding	chr1:599330-602199:-	.	.	.	.	pfam05712	MRG	MRG. This family consists of three different eukaryotic proteins (mortality factor 4 (MORF4/MRG15), male-specific lethal 3(MSL-3) and ESA1-associated factor 3(EAF3)). It is thought that the MRG family is involved in transcriptional regulation via histone acetylation. It contains 2 chromo domains and a leucine zipper motif.	GO:0006338|chromatin remodeling;GO:0043967|histone H4 acetylation;GO:0048510|regulation of timing of transition from vegetative to reproductive phase;GO:0006355|regulation of transcription, DNA-templated;GO:0006351|transcription, DNA-templated;	GO:0000123|histone acetyltransferase complex;GO:0005634|nucleus;	GO:1990188|euchromatin binding;	K11339	MORF4L1, MRG15, EAF3; mortality factor 4-like protein 1
AT1G02750	257	310	208	249.699	259	253	220	0.926984	-0.109383	0.459677	0.777444	down	no	DI19-2	protein_coding	chr1:602489-604387:+	.	.	.	.	pfam05605	zf-Di19	Drought induced 19 protein (Di19), zinc-binding. This family consists of several drought induced 19 (Di19) like proteins. Di19 has been found to be strongly expressed in both the roots and leaves of Arabidopsis thaliana during progressive drought. This domain is a zinc-binding domain.	.	GO:0005737|cytoplasm;GO:0005634|nucleus;	.	.	.
AT1G02770	3	3	7	3.59288	3	2	3	1.46058	0.546541	0.602251	0.858869	up	no	AT1G02770	protein_coding	chr1:604873-606708:-	.	.	.	.	pfam04776	DUF626	Protein of unknown function (DUF626). Protein of unknown function, currently only identified in Brassicaceae.	.	.	.	.	.
AT1G02780	18812	24744	16854	18345.2	16514	20518	14410	1.03698	0.0523886	0.445721	0.766835	up	no	RPL19A	protein_coding	chr1:607799-609534:-	SPCC1682.14	183	8e-55	COG2147	pfam01280	Ribosomal_L19e	Ribosomal protein L19e.	GO:0006412|translation;	GO:0005829|cytosol;GO:0022625|cytosolic large ribosomal subunit;GO:0022626|cytosolic ribosome;GO:0016020|membrane;GO:0005730|nucleolus;GO:0005886|plasma membrane;GO:0009506|plasmodesma;GO:0042788|polysomal ribosome;	GO:0003729|mRNA binding;GO:0003735|structural constituent of ribosome;	K02885	RP-L19e, RPL19; large subunit ribosomal protein L19e
AT1G02790	0	0	0	0.180628	1	0	0	0.454107	-1.1389	0.780161	NA	down	no	PGA3	protein_coding	chr1:610363-612324:-	CAC0355	96.7	3e-20	COG5434	pfam00295	Glyco_hydro_28	Glycosyl hydrolases family 28. Glycosyl hydrolase family 28 includes polygalacturonase EC:3.2.1.15 as well as rhamnogalacturonase A(RGase A), EC:3.2.1.-. These enzymes is important in cell wall metabolizm.	GO:0005975|carbohydrate metabolic process;GO:0071555|cell wall organization;	GO:0005618|cell wall;GO:0005576|extracellular region;	GO:0047911|galacturan 1,4-alpha-galacturonidase activity;GO:0004650|polygalacturonase activity;	K01213	E3.2.1.67; galacturan 1,4-alpha-galacturonidase [EC:3.2.1.67]
AT1G02800	2	1	1	1.17521	3	0	0	1.17069	0.227356	0.905343	NA	up	no	CEL2	protein_coding	chr1:613197-616231:-	.	.	.	.	pfam00759	Glyco_hydro_9	Glycosyl hydrolase family 9.	GO:0071555|cell wall organization;GO:0030245|cellulose catabolic process;GO:0007389|pattern specification process;GO:0009624|response to nematode;	GO:0005576|extracellular region;	GO:0008810|cellulase activity;	.	.
AT1G02810	396	551	358	459.609	435	627	420	0.779182	-0.359968	0.00300079	0.0253946	down	no	PME7	protein_coding	chr1:618061-620502:+	CAC3373	150	4e-39	COG4677	pfam01095	Pectinesterase	Pectinesterase.	GO:0042545|cell wall modification;GO:0045490|pectin catabolic process;	GO:0071944|cell periphery;GO:0005618|cell wall;GO:0005576|extracellular region;	GO:0045330|aspartyl esterase activity;GO:0030599|pectinesterase activity;GO:0046910|pectinesterase inhibitor activity;	K01051	E3.1.1.11; pectinesterase [EC:3.1.1.11]
AT1G02813	0	3	2	1.97821	2	3	2	0.625955	-0.675868	0.629677	0.871257	down	no	AT1G02813	protein_coding	chr1:620678-621329:+	.	.	.	.	pfam04398	DUF538	Protein of unknown function, DUF538. This family consists of several plant proteins of unknown function.	.	.	.	.	.
AT1G02816	687	896	625	671.489	610	806	484	1.035	0.0496376	0.638616	0.875593	up	no	AT1G02816	protein_coding	chr1:621453-623054:+	.	.	.	.	pfam04398	DUF538	Protein of unknown function, DUF538. This family consists of several plant proteins of unknown function.	.	.	.	.	.
AT1G02820	0	4	3	6.48594	18	2	9	0.200735	-2.31664	0.0237827	0.130168	down	no	LEA2	protein_coding	chr1:623656-624567:-	.	.	.	.	pfam03242	LEA_3	Late embryogenesis abundant protein. Members of this family are similar to late embryogenesis abundant proteins. Members of the family have been isolated in a number of different screens. However, the molecular function of these proteins remains obscure.	GO:0009651|response to salt stress;GO:0009414|response to water deprivation;	GO:0005829|cytosol;GO:0005634|nucleus;	.	.	.
AT1G02830	0	1	0	0.133784	0	0	0	1.72268	0.784657	0.847511	NA	up	no	RPL22A	protein_coding	chr1:625084-625608:-	.	.	.	.	pfam01776	Ribosomal_L22e	Ribosomal L22e protein family.	GO:0002181|cytoplasmic translation;	GO:0022625|cytosolic large ribosomal subunit;	GO:0003723|RNA binding;GO:0003735|structural constituent of ribosome;	K02891	RP-L22e, RPL22; large subunit ribosomal protein L22e
AT1G02840	4674	4774	3690	4253.28	4646	4258	3551	0.928594	-0.106881	0.322891	0.667245	down	no	SR34	protein_coding	chr1:626639-629993:+	SPAC16.02c	75.5	9e-14	COG0724	pfam00076	RRM_1	RNA recognition motif. (a.k.a. RRM, RBD, or RNP domain). The RRM motif is probably diagnostic of an RNA binding protein. RRMs are found in a variety of RNA binding proteins, including various hnRNP proteins, proteins implicated in regulation of alternative splicing, and protein components of snRNPs. The motif also appears in a few single stranded DNA binding proteins. The RRM structure consists o…	GO:0006397|mRNA processing;GO:0008380|RNA splicing;	GO:0035061|interchromatin granule;GO:0016607|nuclear speck;GO:0005634|nucleus;GO:0005681|spliceosomal complex;	GO:0003729|mRNA binding;	K12890	SFRS1_9; splicing factor, arginine/serine-rich 1/9
AT1G02850	812	1052	749	806.788	858	809	614	1.00796	0.0114401	0.919869	0.976796	up	no	BGLU11	protein_coding	chr1:630374-633420:+	CAC0385	238	3e-75	COG2723	pfam00232	Glyco_hydro_1	Glycosyl hydrolase family 1.	GO:0005975|carbohydrate metabolic process;GO:1901657|glycosyl compound metabolic process;	.	GO:0008422|beta-glucosidase activity;	K01188	E3.2.1.21; beta-glucosidase [EC:3.2.1.21]
AT1G02860	1084	1173	963	1006.29	1017	957	859	0.999825	-0.000252096	0.998227	0.999542	down	no	BAH1	protein_coding	chr1:635144-637262:+	.	.	.	.	pfam03105	SPX	SPX domain. We have named this region the SPX domain after (SYG1, Pho81 and XPR1). This 180 residue length domain is found at the amino terminus of a variety of proteins. In the yeast protein SYG1, the N-terminus directly binds to the G- protein beta subunit and inhibits transduction of the mating pheromone signal. This finding suggests that all the members of this family are involved in G-protei…	GO:0042742|defense response to bacterium;GO:0009626|plant-type hypersensitive response;GO:0043161|proteasome-mediated ubiquitin-dependent protein catabolic process;GO:0010337|regulation of salicylic acid metabolic process;GO:0080021|response to benzoic acid;GO:0010167|response to nitrate;GO:0009751|response to salicylic acid;GO:0009697|salicylic acid biosynthetic process;GO:0009627|systemic acqui…	GO:0016607|nuclear speck;GO:0005634|nucleus;GO:0005886|plasma membrane;	GO:0046872|metal ion binding;GO:0061630|ubiquitin protein ligase activity;GO:0004842|ubiquitin-protein transferase activity;	K16275	BAH, NLA; E3 ubiquitin-protein ligase BAH [EC:2.3.2.27]
AT1G02870	429	672	435	482.354	467	568	374	0.962083	-0.0557667	0.656436	0.883535	down	no	AT1G02870	protein_coding	chr1:637214-638681:-	.	.	.	.	pfam09420	Nop16	Ribosome biogenesis protein Nop16. Nop16 is a protein involved in ribosome biogenesis.	.	.	.	.	.
AT1G02880	422	573	459	474.294	455	550	407	0.91283	-0.131582	0.254337	0.596001	down	no	TPK1	protein_coding	chr1:642505-644903:-	SPAC6F12.05c_2	92.4	3e-20	COG1564	pfam04263	TPK_catalytic	Thiamin pyrophosphokinase, catalytic domain. Family of thiamin pyrophosphokinase (EC:2.7.6.2). Thiamin pyrophosphokinase (TPK) catalyses the transfer of a pyrophosphate group from ATP to vitamin B1 (thiamin) to form the coenzyme thiamin pyrophosphate (TPP). Thus, TPK is important for the formation of a coenzyme required for central metabolic functions. The structure of thiamin pyrophosphokinase s…	GO:0009229|thiamine diphosphate biosynthetic process;GO:0006772|thiamine metabolic process;	GO:0005829|cytosol;	GO:0005524|ATP binding;GO:0016301|kinase activity;GO:0030975|thiamine binding;GO:0004788|thiamine diphosphokinase activity;	K00949	thiN, TPK1, THI80; thiamine pyrophosphokinase [EC:2.7.6.2]
AT1G02890	3152	3537	2754	3048.23	2907	3473	2597	0.932468	-0.100874	0.162012	0.465934	down	no	AT1G02890	protein_coding	chr1:645084-652001:-	YGR028w	244	4e-70	COG0464	pfam00004	AAA	ATPase family associated with various cellular activities (AAA). AAA family proteins often perform chaperone-like functions that assist in the assembly, operation, or disassembly of protein complexes.	GO:0007612|learning;GO:0007613|memory;GO:0051967|negative regulation of synaptic transmission, glutamatergic;GO:0002092|positive regulation of receptor internalization;	GO:0030054|cell junction;GO:0005634|nucleus;GO:0005777|peroxisome;GO:0045211|postsynaptic membrane;	GO:0005524|ATP binding;GO:0016887|ATPase activity;	.	.
AT1G02900	2296	3243	2215	2554.07	2557	3022	2157	0.883606	-0.178524	0.0336167	0.167302	down	no	RALF1	protein_coding	chr1:653604-654457:-	.	.	.	.	pfam05498	RALF	Rapid ALkalinization Factor (RALF). RALF, a 5-kDa ubiquitous polypeptide in plants, arrests root growth and development.	GO:0019722|calcium-mediated signaling;GO:0007267|cell-cell signaling;GO:0030308|negative regulation of cell growth;GO:0048364|root development;	GO:0048046|apoplast;GO:0005622|intracellular;GO:0009506|plasmodesma;	GO:0005179|hormone activity;	.	.
AT1G02910	477	506	450	440.437	413	495	328	1.03785	0.0536019	0.651347	0.881122	up	no	LPA1	protein_coding	chr1:655568-658216:-	.	.	.	.	pfam11998	DUF3493	Protein of unknown function (DUF3493). This family of proteins is functionally uncharacterized. This protein is found in bacteria and eukaryotes. Proteins in this family are typically between 79 to 331 amino acids in length.	GO:0010270|photosystem II oxygen evolving complex assembly;	GO:0009507|chloroplast;GO:0009535|chloroplast thylakoid membrane;GO:0016021|integral component of membrane;	.	.	.
AT1G02920	793	534	559	555.759	542	543	381	1.15914	0.213053	0.220211	0.553912	up	no	GSTF7	protein_coding	chr1:658578-659980:-	.	.	.	.	pfam13417	GST_N_3	Glutathione S-transferase, N-terminal domain.	GO:0042742|defense response to bacterium;GO:0009817|defense response to fungus, incompatible interaction;GO:0006749|glutathione metabolic process;GO:0046686|response to cadmium ion;GO:0009651|response to salt stress;GO:0009407|toxin catabolic process;	GO:0005737|cytoplasm;GO:0005829|cytosol;GO:0005634|nucleus;GO:0005773|vacuole;	GO:0050897|cobalt ion binding;GO:0005507|copper ion binding;GO:0043295|glutathione binding;GO:0004364|glutathione transferase activity;	K00799	GST, gst; glutathione S-transferase [EC:2.5.1.18]
AT1G02930	539	421	446	334.662	232	220	182	1.98296	0.987654	8.10406e-09	2.75355e-07	up	no	GSTF6	protein_coding	chr1:661088-662475:-	sll0067	83.6	6e-18	COG0625	pfam02798	GST_N	Glutathione S-transferase, N-terminal domain. Function: conjugation of reduced glutathione to a variety of targets. Also included in the alignment, but are not GSTs: * S-crystallins from squid. Similarity to GST previously noted. * Eukaryotic elongation factors 1-gamma. Not known to have GST activity; similarity not previously recognized. * HSP26 family of stress-related proteins. including auxin…	GO:0042742|defense response to bacterium;GO:0006749|glutathione metabolic process;GO:0046686|response to cadmium ion;GO:0006979|response to oxidative stress;GO:0009651|response to salt stress;GO:0009414|response to water deprivation;GO:0009407|toxin catabolic process;	GO:0005618|cell wall;GO:0005737|cytoplasm;GO:0005829|cytosol;GO:0005739|mitochondrion;GO:0009506|plasmodesma;GO:0005773|vacuole;	GO:2001147|camalexin binding;GO:0050897|cobalt ion binding;GO:0005507|copper ion binding;GO:0043295|glutathione binding;GO:0004364|glutathione transferase activity;GO:2001227|quercitrin binding;	K00799	GST, gst; glutathione S-transferase [EC:2.5.1.18]
AT1G02940	0	0	1	0.178546	0	0	0	1.72268	0.784657	0.847511	NA	up	no	ATGSTF5	protein_coding	chr1:662963-664290:-	all1745	93.2	2e-21	COG0625	pfam13417	GST_N_3	Glutathione S-transferase, N-terminal domain.	GO:0006749|glutathione metabolic process;GO:0009407|toxin catabolic process;	GO:0005737|cytoplasm;GO:0005829|cytosol;GO:0005739|mitochondrion;	GO:0004364|glutathione transferase activity;	K00799	GST, gst; glutathione S-transferase [EC:2.5.1.18]
AT1G02950	340	426	309	340.698	336	376	278	0.959553	-0.059565	0.623445	0.867868	down	no	ATGSTF4	protein_coding	chr1:665119-666471:-	mll0034	79	1e-16	COG0625	pfam13417	GST_N_3	Glutathione S-transferase, N-terminal domain.	GO:0006749|glutathione metabolic process;GO:0009407|toxin catabolic process;	GO:0005737|cytoplasm;GO:0005829|cytosol;	GO:0004364|glutathione transferase activity;	K00799	GST, gst; glutathione S-transferase [EC:2.5.1.18]
AT1G02952	18	18	7	14.0743	13	21	10	0.869248	-0.202161	0.707342	0.903124	down	no	AT1G02952	lncRNA	chr1:665354-666367:+	.	.	.	.	pfam13417	GST_N_3	Glutathione S-transferase, N-terminal domain.	GO:0006749|glutathione metabolic process;GO:0009407|toxin catabolic process;	GO:0005737|cytoplasm;GO:0005829|cytosol;	GO:0004364|glutathione transferase activity;	K00799	GST, gst; glutathione S-transferase [EC:2.5.1.18]
AT1G02960	582	713	556	555.437	562	493	448	1.07959	0.11048	0.394074	0.72931	up	no	AT1G02960	protein_coding	chr1:666807-669919:-	.	.	.	.	pfam00943	Alpha_E2_glycop	Alphavirus E2 glycoprotein. E2 forms a heterodimer with E1. The virus spikes are made up of 80 trimers of these heterodimers (sindbis virus).	.	.	.	.	.
AT1G02965	0	2	0	0.682748	0	0	2	0.703193	-0.508007	0.853108	NA	down	no	AT1G02965	protein_coding	chr1:671661-672814:-	.	.	.	.	pfam10214	Rrn6	RNA polymerase I-specific transcription-initiation factor. RNA polymerase I-specific transcription-initiation factor Rrn6 and Rrn7 represent components of a multisubunit transcription factor essential for the initiation of rDNA transcription by Pol I. These proteins are found in fungi.	.	.	.	.	.
AT1G02970	135	172	118	117.163	78	136	83	1.27544	0.351	0.0806328	0.304432	up	no	WEE1	protein_coding	chr1:673306-676419:+	.	.	.	.	pfam00069	Pkinase	Protein kinase domain.	GO:0007050|cell cycle arrest;GO:0051301|cell division;GO:0000076|DNA replication checkpoint;	GO:0005634|nucleus;	GO:0005524|ATP binding;GO:0046872|metal ion binding;GO:0004715|non-membrane spanning protein tyrosine kinase activity;GO:0004672|protein kinase activity;	K06632	WEE1; wee1-like protein kinase [EC:2.7.11.1]
AT1G02980	6	7	7	9.39592	10	16	10	0.499608	-1.00113	0.116239	0.38329	down	no	CUL2	protein_coding	chr1:677360-681378:+	SPAC24H6.03	261	4e-74	COG5647	pfam00888	Cullin	Cullin family.	GO:0016567|protein ubiquitination;GO:0006511|ubiquitin-dependent protein catabolic process;	GO:0009941|chloroplast envelope;GO:0031461|cullin-RING ubiquitin ligase complex;GO:0019005|SCF ubiquitin ligase complex;	GO:0031625|ubiquitin protein ligase binding;	K03347	CUL1, CDC53; cullin 1
AT1G02990	640	793	550	638.192	642	754	500	0.927013	-0.109339	0.281224	0.626508	down	no	AT1G02990	protein_coding	chr1:681331-687385:-	.	.	.	.	pfam05110	AF-4	AF-4 proto-oncoprotein. This family consists of AF4 (Proto-oncogene AF4) and FMR2 (Fragile X E mental retardation syndrome) nuclear proteins. These proteins have been linked to human diseases such as acute lymphoblastic leukaemia and mental retardation. The family also contains a Drosophila AF4 protein homologue Lilliputian which contains an AT-hook domain. Lilliputian represents a novel pair-rul…	.	.	.	.	.
AT1G03000	649	806	559	637.723	609	777	487	0.955948	-0.0649962	0.527084	0.819533	down	no	PEX6	protein_coding	chr1:687795-692660:-	.	.	.	.	pfam00004	AAA	ATPase family associated with various cellular activities (AAA). AAA family proteins often perform chaperone-like functions that assist in the assembly, operation, or disassembly of protein complexes.	GO:0006635|fatty acid beta-oxidation;GO:0016558|protein import into peroxisome matrix;	GO:0005737|cytoplasm;	GO:0005524|ATP binding;	K13339	PEX6, PXAAA1; peroxin-6
AT1G03010	217	227	201	181.699	183	135	133	1.25744	0.330487	0.0865204	0.31891	up	no	AT1G03010	protein_coding	chr1:693190-696504:+	.	.	.	.	pfam03000	NPH3	NPH3 family. Phototropism of Arabidopsis thaliana seedlings in response to a blue light source is initiated by nonphototropic hypocotyl 1 (NPH1), a light-activated serine-threonine protein kinase. Mutations in NPH3 disrupt early signaling occurring downstream of the NPH1 photoreceptor. The NPH3 gene encodes a NPH1-interacting protein. NPH3 is a member of a large protein family, apparently specifi…	GO:0009860|pollen tube growth;GO:0016567|protein ubiquitination;	.	.	.	.
AT1G03020	1	6	3	1.67947	1	0	0	7.93478	2.98819	0.096357	0.341851	up	no	GRXS1	protein_coding	chr1:697919-698591:-	SPAC4F10.20	64.3	1e-12	COG0695	pfam00462	Glutaredoxin	Glutaredoxin.	GO:0045454|cell redox homeostasis;	GO:0005737|cytoplasm;	GO:0051537|2 iron, 2 sulfur cluster binding;GO:0009055|electron carrier activity;GO:0046872|metal ion binding;GO:0015035|protein disulfide oxidoreductase activity;	.	.
AT1G03030	435	527	445	424.902	374	473	326	1.06956	0.0970123	0.401265	0.735103	up	no	AT1G03030	protein_coding	chr1:701365-703929:+	SPAC227.14	125	4e-32	COG1072	pfam00485	PRK	Phosphoribulokinase / Uridine kinase family. In Arabidopsis the region carries two binding domains, a phosphoribosylpyrophosphate-binding domain and, at the very C-terminus, a uracil-binding domain.	GO:0044211|CTP salvage;GO:0006206|pyrimidine nucleobase metabolic process;GO:0043097|pyrimidine nucleoside salvage;GO:0044206|UMP salvage;	GO:0005829|cytosol;GO:0005634|nucleus;	GO:0005524|ATP binding;GO:0004849|uridine kinase activity;	.	.
AT1G03040	767	1061	736	755.69	613	843	597	1.10422	0.143033	0.167187	0.474232	up	no	AT1G03040	protein_coding	chr1:703847-706689:-	.	.	.	.	pfam09606	Med15	ARC105 or Med15 subunit of Mediator complex non-fungal. The approx. 70 residue Med15 domain of the ARC-Mediator co-activator is a three-helix bundle with marked similarity to the KIX domain. The sterol regulatory element binding protein (SREBP) family of transcription activators use the ARC105 subunit to activate target genes in the regulation of cholesterol and fatty acid homeostasis. In additio…	GO:0006366|transcription from RNA polymerase II promoter;	GO:0005634|nucleus;	GO:0001046|core promoter sequence-specific DNA binding;GO:0003700|transcription factor activity, sequence-specific DNA binding;GO:0046983|protein dimerization activity;GO:0001228|transcriptional activator activity, RNA polymerase II transcription regulatory region sequence-specific binding;	.	.
AT1G03050	0	2	0	0.710899	0	3	0	0.607195	-0.719769	0.7881	NA	down	no	AT1G03050	protein_coding	chr1:707485-710041:+	.	.	.	.	pfam07651	ANTH	ANTH domain. AP180 is an endocytotic accessory proteins that has been implicated in the formation of clathrin-coated pits. The domain is involved in phosphatidylinositol 4,5-bisphosphate binding and is a universal adaptor for nucleation of clathrin coats.	GO:0048268|clathrin coat assembly;GO:0006897|endocytosis;	GO:0005905|coated pit;GO:0030136|clathrin-coated vesicle;GO:0005794|Golgi apparatus;	GO:0005545|1-phosphatidylinositol binding;GO:0030276|clathrin binding;	.	.
AT1G03055	1	1	4	2.10272	0	6	1	0.870939	-0.199356	0.892976	0.969547	down	no	D27	protein_coding	chr1:710018-711857:-	.	.	.	.	pfam13225	DUF4033	Domain of unknown function (DUF4033). This presumed domain is functionally uncharacterized. This domain family is found in bacteria and eukaryotes, and is approximately 80 amino acids in length.	GO:0010223|secondary shoot formation;GO:1901601|strigolactone biosynthetic process;	GO:0009507|chloroplast;GO:0009536|plastid;	GO:0016859|cis-trans isomerase activity;GO:0005506|iron ion binding;	K17911	DWARF27; beta-carotene isomerase [EC:5.2.1.14]
AT1G03060	2622	2813	2078	2351.29	1957	2768	2026	0.98744	-0.0182348	0.845763	0.950919	down	no	SPI	protein_coding	chr1:712440-727553:-	.	.	.	.	pfam02138	Beach	Beige/BEACH domain.	GO:0071472|cellular response to salt stress;GO:0033962|cytoplasmic mRNA processing body assembly;GO:0080001|mucilage extrusion from seed coat;GO:0009825|multidimensional cell growth;GO:1904580|regulation of intracellular mRNA localization;GO:1903335|regulation of vacuolar transport;GO:0009737|response to abscisic acid;GO:0010090|trichome morphogenesis;GO:0007033|vacuole organization;	GO:0005737|cytoplasm;GO:0000932|cytoplasmic mRNA processing body;	.	.	.
AT1G03070	106	135	100	110.353	106	134	89	0.920759	-0.119105	0.533848	0.823645	down	no	LFG4	protein_coding	chr1:729830-731565:+	SPCC576.04	97.8	2e-22	COG0670	pfam01027	Bax1-I	Inhibitor of apoptosis-promoting Bax1. Programmed cell-death involves a set of Bcl-2 family proteins, some of which inhibit apoptosis (Bcl-2 and Bcl-XL) and some of which promote it (Bax and Bak). Human Bax inhibitor, BI-1, is an evolutionarily conserved integral membrane protein containing multiple membrane-spanning segments predominantly localized to intracellular membranes. It has 6-7 membrane…	.	GO:0016021|integral component of membrane;	.	K06890	K06890; uncharacterized protein
AT1G03080	4112	4821	3577	4016.52	3731	4761	3350	0.937577	-0.0929904	0.169585	0.478321	down	no	NET1D	protein_coding	chr1:731554-738306:-	.	.	.	.	pfam07765	KIP1	KIP1-like protein. This is a family of sequences found exclusively in plants. They are similar to kinase interacting protein 1 (KIP1), which has been found to interact with the kinase domain of PRK1, a receptor-like kinase. This particular region contains two coiled-coils, which are described as motifs involved in protein-protein interactions. It has also been suggested that the protein's coiled-…	.	GO:0005886|plasma membrane;	GO:0003779|actin binding;	.	.
AT1G03090	3723	4852	3500	4285.02	5285	4243	4007	0.77575	-0.366337	0.00319994	0.0267842	down	no	MCCA	protein_coding	chr1:739544-744184:+	mll6011	573	0	COG4770	pfam02786	CPSase_L_D2	Carbamoyl-phosphate synthase L chain, ATP binding domain. Carbamoyl-phosphate synthase catalyses the ATP-dependent synthesis of carbamyl-phosphate from glutamine or ammonia and bicarbonate. This important enzyme initiates both the urea cycle and the biosynthesis of arginine and/or pyrimidines. The carbamoyl-phosphate synthase (CPS) enzyme in prokaryotes is a heterodimer of a small and large chain…	GO:0006552|leucine catabolic process;	GO:0022626|cytosolic ribosome;GO:0005759|mitochondrial matrix;GO:0005739|mitochondrion;	GO:0005524|ATP binding;GO:0050897|cobalt ion binding;GO:0004485|methylcrotonoyl-CoA carboxylase activity;	K01968	E6.4.1.4A; 3-methylcrotonyl-CoA carboxylase alpha subunit [EC:6.4.1.4]
AT1G03100	98	107	83	89.1866	90	93	69	1.01257	0.0180171	0.932891	0.980509	up	no	AT1G03100	protein_coding	chr1:743885-746701:-	.	.	.	.	pfam13041	PPR_2	PPR repeat family. This repeat has no known function. It is about 35 amino acids long and is found in up to 18 copies in some proteins. The family appears to be greatly expanded in plants and fungi. The repeat has been called PPR.	GO:0009451|RNA modification;	GO:0043231|intracellular membrane-bounded organelle;GO:0005739|mitochondrion;	GO:0004519|endonuclease activity;GO:0003723|RNA binding;	.	.
AT1G03103	0	1	0	0.133784	0	0	0	1.72268	0.784657	0.847511	NA	up	no	AT1G03103	protein_coding	chr1:747197-748057:+	.	.	.	.	pfam14368	LTP_2	Probable lipid transfer. The members of this family are probably involved in lipid transfer. The family has several highly conserved cysteines, paired in various ways.	GO:0042335|cuticle development;GO:0006869|lipid transport;	GO:0031225|anchored component of membrane;GO:0046658|anchored component of plasma membrane;GO:0005886|plasma membrane;	GO:0008289|lipid binding;	.	.
AT1G03106	1	4	4	3.65354	8	4	1	0.622018	-0.684973	0.528842	0.821044	down	no	AT1G03106	protein_coding	chr1:748101-749034:-	.	.	.	.	pfam09787	Golgin_A5	Golgin subfamily A member 5. Members of this family of proteins are involved in maintaining Golgi structure. They stimulate the formation of Golgi stacks and ribbons, and are involved in intra-Golgi retrograde transport. Two main interactions have been characterized: one with RAB1A that has been activated by GTP-binding and another with isoform CASP of CUTL1.	.	.	.	.	.
AT1G03110	394	492	395	379.096	272	503	270	1.10784	0.147749	0.334422	0.678156	up	no	TRM82	protein_coding	chr1:749246-751976:+	all0438_2	76.6	2e-14	COG2319	pfam00400	WD40	WD domain, G-beta repeat.	.	GO:0005829|cytosol;GO:0005634|nucleus;GO:0043527|tRNA methyltransferase complex;	.	K15443	TRM82, WDR4; tRNA (guanine-N(7)-)-methyltransferase subunit TRM82
AT1G03120	12	7	10	6.6711	3	3	5	2.33454	1.22314	0.126396	0.403905	up	no	ATRAB28	protein_coding	chr1:752191-753140:+	.	.	.	.	pfam04927	SMP	Seed maturation protein. Plant seed maturation protein.	GO:0006873|cellular ion homeostasis;GO:0010226|response to lithium ion;GO:0009845|seed germination;	GO:0005829|cytosol;GO:0005730|nucleolus;GO:0005634|nucleus;	.	.	.
AT1G03130	313	360	301	223.918	122	161	125	2.12093	1.0847	5.21106e-13	3.22091e-11	up	yes	PSAD2	protein_coding	chr1:753307-754262:-	.	.	.	.	pfam02531	PsaD	PsaD. This family consists of PsaD from plants and cyanobacteria. PsaD is an extrinsic polypeptide of photosystem I (PSI) and is required for native assembly of PSI reaction clusters and is implicated in the electrostatic binding of ferredoxin within the reaction centre. PsaD forms a dimer in solution which is bound by PsaE however PsaD is monomeric in its native complexed PSI environment.	GO:0015979|photosynthesis;	GO:0009507|chloroplast;GO:0009941|chloroplast envelope;GO:0009534|chloroplast thylakoid;GO:0009535|chloroplast thylakoid membrane;GO:0016020|membrane;GO:0009538|photosystem I reaction center;GO:0009579|thylakoid;	GO:0019904|protein domain specific binding;	K02692	psaD; photosystem I subunit II
AT1G03140	1513	1818	1347	1504.18	1481	1637	1292	0.935144	-0.0967396	0.244608	0.584005	down	no	AT1G03140	protein_coding	chr1:754261-756303:-	.	.	.	.	pfam02840	Prp18	Prp18 domain. The splicing factor Prp18 is required for the second step of pre-mRNA splicing. The structure of a large fragment of the Saccharomyces cerevisiae Prp18 is known. This fragment is fully active in yeast splicing in vitro and includes the sequences of Prp18 that have been evolutionarily conserved. The core structure consists of five alpha-helices that adopt a novel fold. The most highl…	GO:0000350|generation of catalytic spliceosome for second transesterification step;GO:0032269|negative regulation of cellular protein metabolic process;GO:0071048|nuclear retention of unspliced pre-mRNA at the site of transcription;	GO:0016020|membrane;GO:0016607|nuclear speck;GO:0071021|U2-type post-spliceosomal complex;GO:0046540|U4/U6 x U5 tri-snRNP complex;GO:0005682|U5 snRNP;	.	K12817	PRPF18, PRP18; pre-mRNA-splicing factor 18
AT1G03150	389	455	353	375.071	347	426	304	0.98683	-0.019127	0.868193	0.959765	down	no	NAA20	protein_coding	chr1:756414-758678:+	SPCC16C4.12	174	2e-52	COG0456	pfam00583	Acetyltransf_1	Acetyltransferase (GNAT) family. This family contains proteins with N-acetyltransferase functions such as Elp3-related proteins.	GO:0017196|N-terminal peptidyl-methionine acetylation;	GO:0031416|NatB complex;	GO:0004596|peptide alpha-N-acetyltransferase activity;	K17972	NAA20, NAT3; N-terminal acetyltransferase B complex catalytic subunit [EC:2.3.1.88]
AT1G03160	327	403	304	298.631	236	329	225	1.16361	0.218606	0.0905327	0.328279	up	no	FZL	protein_coding	chr1:761261-766194:+	DR1235	152	9e-38	COG0699	pfam00350	Dynamin_N	Dynamin family.	GO:1902478|negative regulation of defense response to bacterium, incompatible interaction;GO:0034051|negative regulation of plant-type hypersensitive response;GO:0010027|thylakoid membrane organization;GO:0010228|vegetative to reproductive phase transition of meristem;	GO:0009507|chloroplast;GO:0009706|chloroplast inner membrane;GO:0031969|chloroplast membrane;GO:0009707|chloroplast outer membrane;GO:0009535|chloroplast thylakoid membrane;GO:0016021|integral component of membrane;	GO:0005525|GTP binding;GO:0016787|hydrolase activity;	.	.
AT1G03165	4	3	5	4.10702	3	4	5	0.890549	-0.167234	0.86066	0.9566	down	no	AT1G03165	protein_coding	chr1:766336-767324:+	.	.	.	.	pfam13268	DUF4059	Protein of unknown function (DUF4059). This family of proteins is functionally uncharacterized. This family of proteins is found in bacteria. Proteins in this family are approximately 70 amino acids in length. There is a conserved DKT sequence motif.	.	.	.	.	.
AT1G03170	1	1	3	1.45388	1	3	0	1.24396	0.314942	0.84861	0.952134	up	no	FAF2	protein_coding	chr1:768376-770684:+	.	.	.	.	pfam11250	DUF3049	Protein of unknown function (DUF3049). This eukaryotic family of proteins has no known function.	GO:0010075|regulation of meristem growth;	.	.	.	.
AT1G03180	125	158	109	117.156	120	112	88	1.07735	0.107482	0.582002	0.849592	up	no	AT1G03180	protein_coding	chr1:773358-775362:+	.	.	.	.	pfam09724	DUF2036	Uncharacterized conserved protein (DUF2036). This family of proteins includes members ranging in size from approximately 300 to 460 residues. There are a number of well-conserved domains along the length.	.	.	.	.	.
AT1G03190	262	398	291	290.982	257	341	226	1.02405	0.0342836	0.808071	0.939027	up	no	XPD	protein_coding	chr1:775527-780062:+	SPAC1D4.12	825	0	COG1199	pfam06733	DEAD_2	DEAD_2. This represents a conserved region within a number of RAD3-like DNA-binding helicases that are seemingly ubiquitous - members include proteins of eukaryotic, bacterial and archaeal origin. RAD3 is involved in nucleotide excision repair, and forms part of the transcription factor TFIIH in yeast.	GO:0006281|DNA repair;GO:0006289|nucleotide-excision repair;GO:0006355|regulation of transcription, DNA-templated;GO:0009408|response to heat;GO:0009411|response to UV;GO:0006351|transcription, DNA-templated;	GO:0005634|nucleus;	GO:0051539|4 iron, 4 sulfur cluster binding;GO:0005524|ATP binding;GO:0004003|ATP-dependent DNA helicase activity;GO:0003677|DNA binding;GO:0046872|metal ion binding;	K10844	ERCC2, XPD; DNA excision repair protein ERCC-2 [EC:3.6.4.12]
AT1G03200	47	40	49	37.1992	33	27	27	1.39241	0.477583	0.169385	0.478022	up	no	AT1G03200	protein_coding	chr1:780519-782946:+	.	.	.	.	pfam04950	DUF663	Protein of unknown function (DUF663). This family contains several uncharacterized eukaryotic proteins.	.	.	.	.	.
AT1G03210	777	921	695	815.121	865	934	717	0.840194	-0.251205	0.00816609	0.0570361	down	no	AT1G03210	protein_coding	chr1:782904-784346:+	BH0283	199	5e-60	COG0384	pfam02567	PhzC-PhzF	Phenazine biosynthesis-like protein. PhzC/PhzF is involved in dimerization of two 2,3-dihydro-3-oxo-anthranilic acid molecules to create PCA by P. fluorescens. This family also contains an uncharacterized protein Rv2715 from Mycobacterium tuberculosis, though there is no significant sequence similarity to pfam00303 members. This family appears to be distantly related to pfam01678, including conta…	GO:0009058|biosynthetic process;	.	GO:0016853|isomerase activity;	.	.
AT1G03220	14062	18721	12987	18109.8	16972	29895	17082	0.641914	-0.639549	2.13864e-08	6.94545e-07	down	no	AT1G03220	protein_coding	chr1:786832-788722:+	.	.	.	.	pfam14541	TAXi_C	Xylanase inhibitor C-terminal. The N- and C-termini of the members of this family are jointly necessary for creating the catalytic pocket necessary for cleaving xylasnase. Phytopathogens produce xylanase that destroys plant cells, so its destruction through proteolysis is vital for plant-survival.	GO:0030163|protein catabolic process;GO:0006508|proteolysis;	.	GO:0004190|aspartic-type endopeptidase activity;GO:0042802|identical protein binding;GO:0045735|nutrient reservoir activity;	.	.
AT1G03230	2225	2295	1740	1837.62	1563	1939	1416	1.12983	0.176105	0.0449644	0.204523	up	no	AT1G03230	protein_coding	chr1:789820-791689:+	.	.	.	.	pfam14541	TAXi_C	Xylanase inhibitor C-terminal. The N- and C-termini of the members of this family are jointly necessary for creating the catalytic pocket necessary for cleaving xylasnase. Phytopathogens produce xylanase that destroys plant cells, so its destruction through proteolysis is vital for plant-survival.	GO:0030163|protein catabolic process;GO:0006508|proteolysis;	.	GO:0004190|aspartic-type endopeptidase activity;GO:0042802|identical protein binding;GO:0045735|nutrient reservoir activity;	.	.
AT1G03240	3	2	2	2.56048	1	3	4	0.766941	-0.382812	0.751684	0.920857	down	no	AT1G03240	protein_coding	chr1:792222-793060:-	.	.	.	.	pfam03125	Sre	C. elegans Sre G protein-coupled chemoreceptor. Caenorhabditis elegans Sre proteins are candidate chemosensory receptors. There are four main recognized groups of such receptors: Odr-10, Sra, Sro, and Srg. Sre (this family), Sra pfam02117 and Srb pfam02175 comprise the Sra group. All of the above receptors are thought to be G protein-coupled seven transmembrane domain proteins. The existence of s…	.	.	.	.	.
AT1G03250	396	536	429	414.865	339	500	327	1.04187	0.0591714	0.641955	0.876776	up	no	AT1G03250	protein_coding	chr1:793315-795403:-	.	.	.	.	pfam13902	R3H-assoc	R3H-associated N-terminal domain. This family is found at the N-terminus of R3H, pfam01424, domain-containing proteins. The function is not known.	.	.	.	.	.
AT1G03260	241	348	248	264.304	256	307	208	0.961148	-0.0571689	0.681296	0.893426	down	no	AT1G03260	protein_coding	chr1:795449-798491:-	alr5186	90.5	2e-19	COG0398	pfam09335	SNARE_assoc	SNARE associated Golgi protein. This is a family of SNARE associated Golgi proteins. The yeast member of this family localizes with the t-SNARE Tlg2.	.	GO:0016021|integral component of membrane;GO:0005886|plasma membrane;	.	.	.
AT1G03270	99	118	83	96.6852	85	136	71	0.921747	-0.117557	0.58575	0.851606	down	no	CBSDUF4	protein_coding	chr1:799115-802625:+	YOL060c_1	199	2e-56	COG1253	pfam01595	DUF21	Domain of unknown function DUF21. This transmembrane region has no known function. Many of the sequences in this family are annotated as hemolysins, however this is due to a similarity to Treponema hyodysenteriae hemolysin C that does not contain this domain. This domain is found in the N-terminus of the proteins adjacent to two intracellular CBS domains pfam00571.	.	GO:0016021|integral component of membrane;	.	K16302	CNNM; metal transporter CNNM
AT1G03280	1265	1449	1077	1149.2	1079	1243	874	1.05201	0.0731436	0.39164	0.727976	up	no	AT1G03280	protein_coding	chr1:802970-807066:+	YKL028w	70.1	9e-12	COG1675	pfam02002	TFIIE_alpha	TFIIE alpha subunit. The general transcription factor TFIIE has an essential role in eukaryotic transcription initiation together with RNA polymerase II and other general factors. Human TFIIE consists of two subunits, TFIIE-alpha and TFIIE-beta, and joins the pre-initiation complex after RNA polymerase II and TFIIF. This family consists of the conserved amino terminal region of eukaryotic TFIIE-a…	GO:0006355|regulation of transcription, DNA-templated;GO:0042795|snRNA transcription from RNA polymerase II promoter;GO:0006366|transcription from RNA polymerase II promoter;GO:0006367|transcription initiation from RNA polymerase II promoter;GO:0016032|viral process;	GO:0005829|cytosol;GO:0005654|nucleoplasm;GO:0005634|nucleus;GO:0005669|transcription factor TFIID complex;GO:0097550|transcriptional preinitiation complex;	GO:0046872|metal ion binding;GO:0043565|sequence-specific DNA binding;	K03136	TFIIE1, GTF2E1, TFA1, tfe; transcription initiation factor TFIIE subunit alpha
AT1G03290	1007	1064	817	915.805	879	1028	748	0.965326	-0.0509117	0.588019	0.852594	down	no	AT1G03290	protein_coding	chr1:807361-813216:+	.	.	.	.	pfam05266	DUF724	Protein of unknown function (DUF724). This family contains several uncharacterized proteins found in Arabidopsis thaliana and other plants. This region is often found associated with Agenet domains and may contain coiled-coil.	GO:0040008|regulation of growth;	GO:0005634|nucleus;	.	.	.
AT1G03300	62	69	52	57.6962	43	75	50	0.971662	-0.0414743	0.877081	0.962864	down	no	DUF1	protein_coding	chr1:811033-813086:-	.	.	.	.	pfam05266	DUF724	Protein of unknown function (DUF724). This family contains several uncharacterized proteins found in Arabidopsis thaliana and other plants. This region is often found associated with Agenet domains and may contain coiled-coil.	GO:0040008|regulation of growth;	GO:0005634|nucleus;	.	.	.
AT1G03310	293	296	202	232.389	205	215	197	1.12308	0.167461	0.299603	0.645831	up	no	ISA2	protein_coding	chr1:813413-816812:+	slr1857	303	2e-88	COG1523	pfam02922	CBM_48	Carbohydrate-binding module 48 (Isoamylase N-terminal domain). This domain is found in a range of enzymes that act on branched substrates - isoamylase, pullulanase and branching enzyme. This family also contains the beta subunit of 5' AMP activated kinase.	GO:0010021|amylopectin biosynthetic process;GO:0019252|starch biosynthetic process;GO:0005983|starch catabolic process;	GO:0009507|chloroplast;GO:0043033|isoamylase complex;	GO:0019156|isoamylase activity;	K01214	E3.2.1.68; isoamylase [EC:3.2.1.68]
AT1G03320	3	0	2	0.838589	0	0	0	8.49748	3.08704	0.211593	NA	up	no	AT1G03320	protein_coding	chr1:816989-817767:+	.	.	.	.	pfam08432	Vfa1	AAA-ATPase Vps4-associated protein 1. Vps Four-Associated 1, Vfa1, in yeast, is an endosomal protein that interacts with the AAA-ATPase Vps4. It would seem to be involved in regulating the trafficking of other proteins to the endocytic vacuole. There is a CCCH zinc finger at the N-terminus.	.	.	.	.	.
AT1G03325	1	0	0	0.160499	0	0	0	1.72268	0.784657	0.847511	NA	up	no	AT1G03325	protein_coding	chr1:817053-817178:-	.	.	.	.	pfam12078	DUF3557	Domain of unknown function (DUF3557). This presumed domain is functionally uncharacterized. This domain is found in eukaryotes. This domain is about 150 amino acids in length.	.	.	.	.	.
AT1G03330	645	846	691	645.78	607	637	491	1.11289	0.154306	0.166002	0.47232	up	no	LSM2	protein_coding	chr1:817934-819563:-	YBL026w	115	3e-31	COG1958	pfam01423	LSM	LSM domain. The LSM domain contains Sm proteins as well as other related LSM (Like Sm) proteins. The U1, U2, U4/U6, and U5 small nuclear ribonucleoprotein particles (snRNPs) involved in pre-mRNA splicing contain seven Sm proteins (B/B', D1, D2, D3, E, F and G) in common, which assemble around the Sm site present in four of the major spliceosomal small nuclear RNAs. The U6 snRNP binds to the LSM (…	GO:0000398|mRNA splicing, via spliceosome;	GO:0071013|catalytic step 2 spliceosome;GO:0005829|cytosol;GO:1990726|Lsm1-7-Pat1 complex;GO:0000932|cytoplasmic mRNA processing body;GO:0071011|precatalytic spliceosome;GO:0046540|U4/U6 x U5 tri-snRNP complex;GO:0005688|U6 snRNP;	GO:0003723|RNA binding;	K12621	LSM2; U6 snRNA-associated Sm-like protein LSm2
AT1G03340	19	19	15	19.7166	16	27	22	0.722985	-0.467962	0.291406	0.63691	down	no	AT1G03340	protein_coding	chr1:819612-821476:+	.	.	.	.	pfam09468	RNase_H2-Ydr279	Ydr279p protein family (RNase H2 complex component). RNases H are enzymes that specifically hydrolyse RNA when annealed to a complementary DNA and are present in all living organisms. In yeast RNase H2 is composed of a complex of three proteins (Rnh2Ap, Ydr279p and Ylr154p), this family represents the homologues of Ydr279p. It is not known whether non yeast proteins in this family fulfil the same…	.	.	.	.	.
AT1G03350	1271	1353	1090	1159.98	1101	1313	903	0.99789	-0.00304773	0.972629	0.992573	down	no	AT1G03350	protein_coding	chr1:822582-824410:-	.	.	.	.	pfam03909	BSD	BSD domain. This domain contains a distinctive -FW- motif. It is found in a family of eukaryotic transcription factors as well as a set of proteins of unknown function.	.	.	.	.	.
AT1G03360	307	502	330	376.666	359	488	310	0.871327	-0.198714	0.15282	0.451064	down	no	RRP4	protein_coding	chr1:824517-826399:+	SPAC2F7.14c	199	1e-58	COG1097	pfam00575	S1	S1 RNA binding domain. The S1 domain occurs in a wide range of RNA associated proteins. It is structurally similar to cold shock protein which binds nucleic acids. The S1 domain has an OB-fold structure.	GO:0071034|CUT catabolic process;GO:0043928|exonucleolytic nuclear-transcribed mRNA catabolic process involved in deadenylation-dependent decay;GO:0000467|exonucleolytic trimming to generate mature 3'-end of 5.8S rRNA from tricistronic rRNA transcript (SSU-rRNA, 5.8S rRNA, LSU-rRNA);GO:0000460|maturation of 5.8S rRNA;GO:0060149|negative regulation of posttranscriptional gene silencing;GO:0071035|…	GO:0005737|cytoplasm;GO:0000177|cytoplasmic exosome (RNase complex);GO:0000176|nuclear exosome (RNase complex);GO:0005730|nucleolus;GO:0005654|nucleoplasm;	GO:0003723|RNA binding;	K03679	RRP4, EXOSC2; exosome complex component RRP4
AT1G03365	547	653	479	512.877	473	575	394	1.03329	0.0472386	0.649004	0.880023	up	no	RF4	protein_coding	chr1:826523-830393:+	.	.	.	.	pfam13920	zf-C3HC4_3	Zinc finger, C3HC4 type (RING finger).	GO:0009966|regulation of signal transduction;	GO:0005737|cytoplasm;	GO:0046872|metal ion binding;GO:0004842|ubiquitin-protein transferase activity;	.	.
AT1G03370	1046	1217	951	1066.8	920	1390	938	0.8831	-0.179352	0.0753016	0.291561	down	no	AT1G03370	protein_coding	chr1:830550-835411:+	YOR086c	66.2	7e-10	COG5038	pfam00168	C2	C2 domain.	.	GO:0005783|endoplasmic reticulum;GO:0016021|integral component of membrane;	.	.	.
AT1G03380	2110	2147	1827	2059.16	2114	2445	1753	0.859557	-0.218334	0.012732	0.0808693	down	no	ATG18G	protein_coding	chr1:835767-841373:+	.	.	.	.	pfam12490	BCAS3	Breast carcinoma amplified sequence 3. This domain family is found in eukaryotes, and is typically between 229 and 245 amino acids in length. The proteins in this family have been shown to be proto-oncogenes implicated in the development of breast cancer.	GO:0006914|autophagy;GO:0015031|protein transport;GO:0042594|response to starvation;GO:0016192|vesicle-mediated transport;	GO:0005737|cytoplasm;GO:0034045|pre-autophagosomal structure membrane;GO:0005774|vacuolar membrane;	.	.	.
AT1G03395	1	1	2	0.799152	0	1	0	3.38479	1.75907	0.426694	NA	up	no	AT1G03395	protein_coding	chr1:841677-842158:+	.	.	.	.	pfam02458	Transferase	Transferase family. This family includes a number of transferase enzymes. These include anthranilate N-hydroxycinnamoyl/benzoyltransferase that catalyses the first committed reaction of phytoalexin biosynthesis. Deacetylvindoline 4-O-acetyltransferase EC:2.3.1.107 catalyses the last step in vindoline biosynthesis is also a member of this family. The motif HXXXD is probably part of the active site…	.	.	.	.	.
AT1G03400	57	71	51	55.9838	67	67	30	0.977872	-0.0322825	0.911688	0.974402	down	no	AT1G03400	protein_coding	chr1:842659-844251:-	PA4191	91.3	2e-19	COG3491	pfam03171	2OG-FeII_Oxy	2OG-Fe(II) oxygenase superfamily. This family contains members of the 2-oxoglutarate (2OG) and Fe(II)-dependent oxygenase superfamily. This family includes the C-terminal of prolyl 4-hydroxylase alpha subunit. The holoenzyme has the activity EC:1.14.11.2 catalyzing the reaction: Procollagen L-proline + 2-oxoglutarate + O2 <=> procollagen trans- 4-hydroxy-L-proline + succinate + CO2. The full enzy…	.	.	GO:0009815|1-aminocyclopropane-1-carboxylate oxidase activity;GO:0046872|metal ion binding;	.	.
AT1G03410	234	236	205	296.144	382	410	293	0.554096	-0.851792	6.86087e-10	2.7579e-08	down	no	2A6	protein_coding	chr1:844436-847683:-	PA4191	127	7e-31	COG3491	pfam03171	2OG-FeII_Oxy	2OG-Fe(II) oxygenase superfamily. This family contains members of the 2-oxoglutarate (2OG) and Fe(II)-dependent oxygenase superfamily. This family includes the C-terminal of prolyl 4-hydroxylase alpha subunit. The holoenzyme has the activity EC:1.14.11.2 catalyzing the reaction: Procollagen L-proline + 2-oxoglutarate + O2 <=> procollagen trans- 4-hydroxy-L-proline + succinate + CO2. The full enzy…	.	.	GO:0046872|metal ion binding;GO:0016491|oxidoreductase activity;	.	.
AT1G03430	344	443	309	358.475	359	433	289	0.898521	-0.154376	0.197987	0.521837	down	no	AHP5	protein_coding	chr1:847793-849621:+	.	.	.	.	pfam01627	Hpt	Hpt domain. The histidine-containing phosphotransfer (HPt) domain is a novel protein module with an active histidine residue that mediates phosphotransfer reactions in the two-component signaling systems. A multistep phosphorelay involving the HPt domain has been suggested for these signaling pathways. The crystal structure of the HPt domain of the anaerobic sensor kinase ArcB has been determined…	GO:0009557|antipodal cell differentiation;GO:0009736|cytokinin-activated signaling pathway;GO:0009560|embryo sac egg cell differentiation;GO:0000160|phosphorelay signal transduction system;	GO:0005737|cytoplasm;GO:0005829|cytosol;GO:0005634|nucleus;	GO:0009927|histidine phosphotransfer kinase activity;GO:0043424|protein histidine kinase binding;	K14490	AHP; histidine-containing phosphotransfer peotein
AT1G03440	63	121	80	79.029	56	99	66	1.05633	0.0790548	0.758852	0.922917	up	no	AT1G03440	protein_coding	chr1:852151-854297:+	MA2301_1	58.2	2e-08	COG4886	pfam08263	LRRNT_2	Leucine rich repeat N-terminal domain. Leucine Rich Repeats pfam00560 are short sequence motifs present in a number of proteins with diverse functions and cellular locations. Leucine Rich Repeats are often flanked by cysteine rich domains. This domain is often found at the N-terminus of tandem leucine rich repeats.	GO:0009553|embryo sac development;GO:0048481|ovule development;GO:0010103|stomatal complex morphogenesis;	GO:0016021|integral component of membrane;GO:0016020|membrane;GO:0005886|plasma membrane;	GO:0005524|ATP binding;GO:0004674|protein serine/threonine kinase activity;GO:0033612|receptor serine/threonine kinase binding;GO:0005102|receptor binding;	.	.
AT1G03445	7	6	8	10.8398	19	19	6	0.439114	-1.18733	0.0629816	0.258365	down	no	BSU1	protein_coding	chr1:854410-859701:-	.	.	.	.	pfam00149	Metallophos	Calcineurin-like phosphoesterase. This family includes a diverse range of phosphoesterases, including protein phosphoserine phosphatases, nucleotidases, sphingomyelin phosphodiesterases and 2'-3' cAMP phosphodiesterases as well as nucleases such as bacterial SbcD or yeast MRE11. The most conserved regions in this superfamily centre around the metal chelating residues.	GO:0009742|brassinosteroid mediated signaling pathway;GO:1900459|positive regulation of brassinosteroid mediated signaling pathway;GO:0032880|regulation of protein localization;	GO:0005634|nucleus;GO:0005886|plasma membrane;	GO:0046872|metal ion binding;GO:0004722|protein serine/threonine phosphatase activity;	K14501	BSU1; serine/threonine-protein phosphatase BSU1 [EC:3.1.3.16]
AT1G03457	572	778	531	658.618	718	758	608	0.791839	-0.336721	0.00179131	0.016628	down	no	AT1G03457	protein_coding	chr1:860761-864372:-	.	.	.	.	pfam00076	RRM_1	RNA recognition motif. (a.k.a. RRM, RBD, or RNP domain). The RRM motif is probably diagnostic of an RNA binding protein. RRMs are found in a variety of RNA binding proteins, including various hnRNP proteins, proteins implicated in regulation of alternative splicing, and protein components of snRNPs. The motif also appears in a few single stranded DNA binding proteins. The RRM structure consists o…	GO:0009908|flower development;GO:0006402|mRNA catabolic process;GO:0048573|photoperiodism, flowering;GO:2000028|regulation of photoperiodism, flowering;	GO:0005737|cytoplasm;	GO:0003729|mRNA binding;	K13207	CUGBP, BRUNOL, CELF; CUG-BP- and ETR3-like factor
AT1G03470	245	242	199	187.601	172	144	135	1.33843	0.420544	0.0186921	0.108286	up	no	NET3A	protein_coding	chr1:865895-867733:-	.	.	.	.	pfam07765	KIP1	KIP1-like protein. This is a family of sequences found exclusively in plants. They are similar to kinase interacting protein 1 (KIP1), which has been found to interact with the kinase domain of PRK1, a receptor-like kinase. This particular region contains two coiled-coils, which are described as motifs involved in protein-protein interactions. It has also been suggested that the protein's coiled-…	.	GO:0005856|cytoskeleton;GO:0031965|nuclear membrane;GO:0005774|vacuolar membrane;	GO:0003779|actin binding;	.	.
AT1G03475	919	1091	822	792.218	680	788	543	1.25015	0.3221	0.000503945	0.00564955	up	no	CPX1	protein_coding	chr1:868853-871308:-	YDR044w	335	4e-109	COG0408	pfam01218	Coprogen_oxidas	Coproporphyrinogen III oxidase.	GO:0015995|chlorophyll biosynthetic process;GO:0006782|protoporphyrinogen IX biosynthetic process;GO:0009735|response to cytokinin;	GO:0048046|apoplast;GO:0009507|chloroplast;GO:0009570|chloroplast stroma;	GO:0004109|coproporphyrinogen oxidase activity;GO:0042803|protein homodimerization activity;	K00228	CPOX, hemF; coproporphyrinogen III oxidase [EC:1.3.3.3]
AT1G03495	22	6	12	11.5477	13	10	6	1.26335	0.337259	0.604371	0.85976	up	no	AT1G03495	protein_coding	chr1:873166-874476:+	.	.	.	.	pfam02458	Transferase	Transferase family. This family includes a number of transferase enzymes. These include anthranilate N-hydroxycinnamoyl/benzoyltransferase that catalyses the first committed reaction of phytoalexin biosynthesis. Deacetylvindoline 4-O-acetyltransferase EC:2.3.1.107 catalyses the last step in vindoline biosynthesis is also a member of this family. The motif HXXXD is probably part of the active site…	.	.	GO:0016747|transferase activity, transferring acyl groups other than amino-acyl groups;	.	.
AT1G03510	24	32	28	24.9418	19	30	19	1.10604	0.145405	0.71024	0.904661	up	no	PCMP-E3	protein_coding	chr1:876087-877556:-	.	.	.	.	pfam13041	PPR_2	PPR repeat family. This repeat has no known function. It is about 35 amino acids long and is found in up to 18 copies in some proteins. The family appears to be greatly expanded in plants and fungi. The repeat has been called PPR.	GO:0009451|RNA modification;	GO:0043231|intracellular membrane-bounded organelle;	GO:0004519|endonuclease activity;GO:0003723|RNA binding;	.	.
AT1G03520	285	393	285	306.117	248	378	271	0.951252	-0.0721005	0.608429	0.861585	down	no	AT1G03520	protein_coding	chr1:877861-880259:-	.	.	.	.	pfam02485	Branch	Core-2/I-Branching enzyme. This is a family of two different beta-1,6-N-acetylglucosaminyltransferase enzymes, I-branching enzyme and core-2 branching enzyme. I-branching enzyme is responsible for the production of the blood group I-antigen during embryonic development. Core-2 branching enzyme forms crucial side-chain branches in O-glycans.	GO:0009826|unidimensional cell growth;	GO:0005794|Golgi apparatus;GO:0000139|Golgi membrane;GO:0016021|integral component of membrane;	GO:0008375|acetylglucosaminyltransferase activity;GO:0015020|glucuronosyltransferase activity;	.	.
AT1G03530	474	613	440	494.089	420	716	365	0.916829	-0.125276	0.373562	0.713636	down	no	ATNAF1	protein_coding	chr1:880384-883599:-	.	.	.	.	pfam04410	Gar1	Gar1/Naf1 RNA binding region. Gar1 is a small nucleolar RNP that is required for pre-mRNA processing and pseudouridylation. It is co-immunoprecipitated with the H/ACA families of snoRNAs. This family represents the conserved central region of Gar1. This region is necessary and sufficient for normal cell growth, and specifically binds two snoRNAs snR10 and snR30. This region is also necessary for …	GO:0000493|box H/ACA snoRNP assembly;GO:0051973|positive regulation of telomerase activity;GO:0032212|positive regulation of telomere maintenance via telomerase;GO:1904358|positive regulation of telomere maintenance via telomere lengthening;GO:0042254|ribosome biogenesis;GO:0043489|RNA stabilization;GO:0000454|snoRNA guided rRNA pseudouridine synthesis;	GO:0005737|cytoplasm;GO:0005634|nucleus;GO:0005732|small nucleolar ribonucleoprotein complex;	GO:0003723|RNA binding;GO:0070034|telomeric RNA binding;	K14763	NAF1; H/ACA ribonucleoprotein complex non-core subunit NAF1
AT1G03540	36	63	37	44.2638	42	61	33	0.887068	-0.172883	0.57435	0.845708	down	no	PCMP-E4	protein_coding	chr1:883683-885611:+	.	.	.	.	pfam13041	PPR_2	PPR repeat family. This repeat has no known function. It is about 35 amino acids long and is found in up to 18 copies in some proteins. The family appears to be greatly expanded in plants and fungi. The repeat has been called PPR.	GO:0009451|RNA modification;	GO:0043231|intracellular membrane-bounded organelle;	GO:0004519|endonuclease activity;GO:0003723|RNA binding;	.	.
AT1G03545	43	59	35	49.7048	41	75	49	0.7355	-0.443203	0.131572	0.4147	down	no	AT1G03545	lncRNA	chr1:885941-887972:+	.	.	.	.	pfam04144	SCAMP	SCAMP family. In vertebrates, secretory carrier membrane proteins (SCAMPs) 1-3 constitute a family of putative membrane-trafficking proteins composed of cytoplasmic N-terminal sequences with NPF repeats, four central transmembrane regions (TMRs), and a cytoplasmic tail. SCAMPs probably function in endocytosis by recruiting EH-domain proteins to the N-terminal NPF repeats but may have additional f…	GO:0015031|protein transport;	GO:0016021|integral component of membrane;GO:0005886|plasma membrane;GO:0030658|transport vesicle membrane;	.	.	.
AT1G03550	707	729	611	597.85	538	580	457	1.15272	0.205046	0.0635382	0.259583	up	no	SCAMP2	protein_coding	chr1:885623-887956:-	.	.	.	.	pfam04144	SCAMP	SCAMP family. In vertebrates, secretory carrier membrane proteins (SCAMPs) 1-3 constitute a family of putative membrane-trafficking proteins composed of cytoplasmic N-terminal sequences with NPF repeats, four central transmembrane regions (TMRs), and a cytoplasmic tail. SCAMPs probably function in endocytosis by recruiting EH-domain proteins to the N-terminal NPF repeats but may have additional f…	GO:0015031|protein transport;	GO:0016021|integral component of membrane;GO:0005886|plasma membrane;GO:0030658|transport vesicle membrane;	.	.	.
AT1G03560	213	279	214	210.779	187	253	144	1.08156	0.113113	0.462762	0.778657	up	no	AT1G03560	protein_coding	chr1:890155-892492:-	.	.	.	.	pfam13041	PPR_2	PPR repeat family. This repeat has no known function. It is about 35 amino acids long and is found in up to 18 copies in some proteins. The family appears to be greatly expanded in plants and fungi. The repeat has been called PPR.	GO:0009451|RNA modification;	GO:0043231|intracellular membrane-bounded organelle;GO:0005739|mitochondrion;	GO:0004519|endonuclease activity;GO:0003723|RNA binding;	.	.
AT1G03590	723	758	631	653.765	539	843	490	1.01719	0.0245945	0.838111	0.948346	up	no	PPC6-6	protein_coding	chr1:894238-897718:-	SPAC2G11.07c	80.5	3e-15	COG0631	pfam00481	PP2C	Protein phosphatase 2C. Protein phosphatase 2C is a Mn++ or Mg++ dependent protein serine/threonine phosphatase.	.	GO:0005886|plasma membrane;	GO:0046872|metal ion binding;GO:0004722|protein serine/threonine phosphatase activity;	.	.
AT1G03600	358	483	337	291.474	208	218	190	1.67612	0.745124	7.81646e-08	2.24655e-06	up	no	PSB27-1	protein_coding	chr1:898480-899794:+	.	.	.	.	pfam13326	PSII_Pbs27	Photosystem II Pbs27. This family of proteins contains Pbs27, a highly conserved component of photosystem II. Pbs27 is comprised of four helices arranged in a right handed up-down-up-down fold, with a less ordered region located at the N-terminus.	GO:0071484|cellular response to light intensity;GO:0010207|photosystem II assembly;GO:0010206|photosystem II repair;	GO:0009507|chloroplast;GO:0009534|chloroplast thylakoid;GO:0009543|chloroplast thylakoid lumen;GO:0009535|chloroplast thylakoid membrane;GO:0009579|thylakoid;	.	K08902	psb27; photosystem II Psb27 protein
AT1G03610	1000	1343	981	1156.68	1174	1409	1065	0.804133	-0.314495	0.000385739	0.00448852	down	no	AT1G03610	protein_coding	chr1:900732-903070:+	.	.	.	.	pfam05623	DUF789	Protein of unknown function (DUF789). This family consists of several plant proteins of unknown function.	.	.	.	.	.
AT1G03620	96	121	106	128.539	165	131	139	0.64942	-0.622777	0.00343904	0.0284951	down	no	AT1G03620	protein_coding	chr1:904032-907643:-	.	.	.	.	pfam04727	ELMO_CED12	ELMO/CED-12 family. This family represents a conserved domain which is found in a number of eukaryotic proteins including CED-12, ELMO I and ELMO II. ELMO1 is a component of signalling pathways that regulate phagocytosis and cell migration and is the mammalian orthologue of the C. elegans gene, ced-12. CED-12 is required for the engulfment of dying cells and cell migration. In mammalian cells, EL…	GO:0048870|cell motility;GO:0030837|negative regulation of actin filament polymerization;GO:0050764|regulation of phagocytosis;GO:0030587|sorocarp development;	GO:0005737|cytoplasm;	GO:0045159|myosin II binding;	.	.
AT1G03630	51	107	66	63.5423	43	78	48	1.17193	0.228886	0.424017	0.752232	up	no	PORC	protein_coding	chr1:907523-909650:+	all1743	338	5e-110	COG1028	pfam00106	adh_short	short chain dehydrogenase. This family contains a wide variety of dehydrogenases.	GO:0015995|chlorophyll biosynthetic process;GO:0015979|photosynthesis;	GO:0009507|chloroplast;GO:0009941|chloroplast envelope;GO:0031969|chloroplast membrane;GO:0009534|chloroplast thylakoid;GO:0009535|chloroplast thylakoid membrane;	GO:0003959|NADPH dehydrogenase activity;GO:0016630|protochlorophyllide reductase activity;	K00218	E1.3.1.33, por; protochlorophyllide reductase [EC:1.3.1.33]
AT1G03650	63	68	79	69.1881	68	88	51	0.919876	-0.120489	0.641981	0.876776	down	no	AT1G03650	protein_coding	chr1:910023-911292:-	aq_567	73.2	5e-15	COG0456	pfam00583	Acetyltransf_1	Acetyltransferase (GNAT) family. This family contains proteins with N-acetyltransferase functions such as Elp3-related proteins.	GO:0006474|N-terminal protein amino acid acetylation;	GO:0005737|cytoplasm;	GO:0046872|metal ion binding;GO:0004596|peptide alpha-N-acetyltransferase activity;	K03789	rimI; ribosomal-protein-alanine N-acetyltransferase [EC:2.3.1.128]
AT1G03660	177	189	157	140.32	120	122	91	1.39455	0.479795	0.00743402	0.0531831	up	no	AT1G03660	protein_coding	chr1:911310-913808:-	.	.	.	.	pfam13962	PGG	Domain of unknown function. The PGG domain is named for the highly conserved sequence motif found at the startt of the domain. The function is not known.	.	.	.	.	.
AT1G03680	323	422	333	278.811	240	232	161	1.51004	0.594589	5.39475e-05	0.000812099	up	no	ATHM1	protein_coding	chr1:916772-918064:-	.	.	.	.	pfam00085	Thioredoxin	Thioredoxin. Thioredoxins are small enzymes that participate in redox reactions, via the reversible oxidation of an active centre disulfide bond. Some members with only the active site are not separated from the noise.	GO:0045454|cell redox homeostasis;GO:0034599|cellular response to oxidative stress;GO:0006662|glycerol ether metabolic process;GO:0043086|negative regulation of catalytic activity;GO:0043085|positive regulation of catalytic activity;GO:0006109|regulation of carbohydrate metabolic process;GO:0009409|response to cold;	GO:0048046|apoplast;GO:0009507|chloroplast;GO:0009941|chloroplast envelope;GO:0009570|chloroplast stroma;GO:0010319|stromule;GO:0009579|thylakoid;	GO:0008047|enzyme activator activity;GO:0004857|enzyme inhibitor activity;GO:0016671|oxidoreductase activity, acting on a sulfur group of donors, disulfide as acceptor;GO:0015035|protein disulfide oxidoreductase activity;GO:0047134|protein-disulfide reductase activity;GO:0004791|thioredoxin-disulfide reductase activity;	K03671	trxA; thioredoxin 1
AT1G03687	274	362	250	273.579	280	319	187	1.00232	0.00334544	0.981503	0.99444	up	no	AT1G03687	protein_coding	chr1:918285-920592:+	STM2650	59.7	2e-09	COG3148	pfam03942	DTW	DTW domain. This presumed domain is found in bacterial and eukaryotic proteins. Its function is unknown. The domain contains multiple conserved motifs including a DTXW motif that this domain has been named after.	.	.	.	K05812	yfiP; DTW domain-containing protein
AT1G03700	81	103	59	133.68	170	235	149	0.388507	-1.36399	9.52128e-13	5.70111e-11	down	yes	AT1G03700	protein_coding	chr1:920950-922098:+	.	.	.	.	pfam04535	DUF588	Domain of unknown function (DUF588). This family of plant proteins contains a domain that may have a catalytic activity. It has a conserved arginine and aspartate that could form an active site. These proteins are predicted to contain 3 or 4 transmembrane helices.	.	GO:0016021|integral component of membrane;GO:0005886|plasma membrane;	.	.	.
AT1G03710	12	3	2	2.83221	0	1	0	14.0906	3.81666	0.0193325	0.111017	up	no	AT1G03710	protein_coding	chr1:923390-924730:+	.	.	.	.	pfam00031	Cystatin	Cystatin domain. Very diverse family. Attempts to define separate sub-families failed. Typically, either the N-terminal or C-terminal end is very divergent. But splitting into two domains would make very short families. pfam00666 are related to this family but have not been included.	.	.	.	.	.
AT1G03730	174	195	130	168.407	169	218	137	0.846331	-0.240706	0.145148	0.437632	down	no	AT1G03730	protein_coding	chr1:930715-931985:-	.	.	.	.	pfam09726	Macoilin	Transmembrane protein. This entry is a highly conserved protein present in eukaryotes.	.	.	.	.	.
AT1G03740	1337	1350	1108	1362.01	1482	1611	1268	0.771191	-0.374839	0.000101599	0.0014158	down	no	AT1G03740	protein_coding	chr1:933426-937152:+	.	.	.	.	pfam00069	Pkinase	Protein kinase domain.	GO:0006468|protein phosphorylation;	GO:0005634|nucleus;GO:0005886|plasma membrane;	GO:0005524|ATP binding;GO:0004693|cyclin-dependent protein serine/threonine kinase activity;	K08819	CDK12_13; cyclin-dependent kinase 12/13 [EC:2.7.11.22 2.7.11.23]
AT1G03750	279	327	273	283.309	268	346	224	0.937209	-0.093557	0.478952	0.788356	down	no	SWI2	protein_coding	chr1:937826-941162:+	ECU09g0410	290	4e-84	COG0553	pfam00176	SNF2_N	SNF2 family N-terminal domain. This domain is found in proteins involved in a variety of processes including transcription regulation (e.g., SNF2, STH1, brahma, MOT1), DNA repair (e.g., ERCC6, RAD16, RAD5), DNA recombination (e.g., RAD54), and chromatin unwinding (e.g., ISWI) as well as a variety of other proteins with little functional information (e.g., lodestar, ETL1).	GO:0006281|DNA repair;	GO:0016020|membrane;	GO:0005524|ATP binding;GO:0003677|DNA binding;GO:0004386|helicase activity;	.	.
AT1G03760	231	309	202	255.291	288	296	217	0.815054	-0.295032	0.0402174	0.189261	down	no	AT1G03760	protein_coding	chr1:941062-943377:-	.	.	.	.	pfam02996	Prefoldin	Prefoldin subunit. This family comprises of several prefoldin subunits. The biogenesis of the cytoskeletal proteins actin and tubulin involves interaction of nascent chains of each of the two proteins with the oligomeric protein prefoldin (PFD) and their subsequent transfer to the cytosolic chaperonin CCT (chaperonin containing TCP-1). Electron microscopy shows that eukaryotic PFD, which has a si…	GO:0010923|negative regulation of phosphatase activity;GO:0006457|protein folding;GO:0006357|regulation of transcription from RNA polymerase II promoter;GO:0009615|response to virus;	GO:0005665|DNA-directed RNA polymerase II, core complex;GO:0016272|prefoldin complex;	GO:0003682|chromatin binding;GO:0019212|phosphatase inhibitor activity;GO:0001106|RNA polymerase II transcription corepressor activity;GO:0051082|unfolded protein binding;	K17560	URI1; unconventional prefoldin RPB5 interactor 1
AT1G03770	308	401	255	309.283	301	319	285	0.929364	-0.105685	0.448514	0.768685	down	no	RING1B	protein_coding	chr1:944572-947682:+	.	.	.	.	pfam00097	zf-C3HC4	Zinc finger, C3HC4 type (RING finger). The C3HC4 type zinc-finger (RING finger) is a cysteine-rich domain of 40 to 60 residues that coordinates two zinc ions, and has the consensus sequence: C-X2-C-X(9-39)-C-X(1-3)-H-X(2-3)-C-X2-C-X(4-48)-C-X2-C where X is any amino acid. Many proteins containing a RING finger play a key role in the ubiquitination pathway.	GO:0001709|cell fate determination;GO:0006325|chromatin organization;GO:0010076|maintenance of floral meristem identity;GO:0010077|maintenance of inflorescence meristem identity;GO:0010492|maintenance of shoot apical meristem identity;GO:0045892|negative regulation of transcription, DNA-templated;GO:0016567|protein ubiquitination;GO:0006351|transcription, DNA-templated;	GO:0035102|PRC1 complex;	GO:0046872|metal ion binding;GO:0016740|transferase activity;	K10695	RNF1_2; E3 ubiquitin-protein ligase RNF1/2 [EC:2.3.2.27]
AT1G03780	302	404	307	308.946	277	339	248	1.03821	0.0540976	0.67159	0.889535	up	no	TPX2	protein_coding	chr1:947520-951850:-	.	.	.	.	pfam12214	TPX2_importin	Cell cycle regulated microtubule associated protein. This domain is found in eukaryotes. This domain is typically between 127 to 182 amino acids in length. This domain is found associated with pfam06886. This domain is found in the protein TPX2 (a.k.a p100) which is involved in cell cycling. It is only expressed between the start of the S phase and completion of cytokinesis. The microtubule-assoc…	GO:0032147|activation of protein kinase activity;GO:0051301|cell division;GO:0000278|mitotic cell cycle;GO:0090307|mitotic spindle assembly;GO:0060236|regulation of mitotic spindle organization;GO:0051225|spindle assembly;	GO:0009941|chloroplast envelope;GO:0005874|microtubule;GO:0005654|nucleoplasm;GO:0005634|nucleus;GO:0009524|phragmoplast;GO:0005819|spindle;	GO:0008017|microtubule binding;	K16812	TPX2; targeting protein for Xklp2
AT1G03790	21	36	19	13.9588	4	7	3	4.79638	2.26195	0.000170376	0.002212	up	yes	SOM	protein_coding	chr1:954290-956144:+	.	.	.	.	pfam00642	zf-CCCH	Zinc finger C-x8-C-x5-C-x3-H type (and similar).	GO:0010187|negative regulation of seed germination;GO:0006355|regulation of transcription, DNA-templated;GO:0006351|transcription, DNA-templated;	GO:0005634|nucleus;	GO:0003677|DNA binding;GO:0003700|transcription factor activity, sequence-specific DNA binding;GO:0046872|metal ion binding;	.	.
AT1G03800	3	11	3	4.33129	2	3	5	1.40208	0.48757	0.618166	0.865621	up	no	ERF10	protein_coding	chr1:957104-958383:-	.	.	.	.	pfam00847	AP2	AP2 domain. This 60 amino acid residue domain can bind to DNA and is found in transcription factor proteins.	GO:0009873|ethylene-activated signaling pathway;GO:0006351|transcription, DNA-templated;	GO:0005634|nucleus;	GO:0003677|DNA binding;GO:0003700|transcription factor activity, sequence-specific DNA binding;	K09286	EREBP; EREBP-like factor
AT1G03820	158	253	205	205.216	158	300	176	0.87326	-0.195517	0.314114	0.659415	down	no	AT1G03820	protein_coding	chr1:959790-960916:-	.	.	.	.	pfam07088	GvpD	GvpD gas vesicle protein. This family consists of several archaeal GvpD gas vesicle proteins. GvpD is thought to be involved in the regulation of gas vesicle formation.	.	.	.	.	.
AT1G03830	404	441	301	346.393	300	409	261	1.05096	0.0717142	0.579771	0.848442	up	no	AT1G03830	protein_coding	chr1:961684-966790:-	.	.	.	.	pfam02263	GBP	Guanylate-binding protein, N-terminal domain. Transcription of the anti-viral guanylate-binding protein (GBP) is induced by interferon-gamma during macrophage induction. This family contains GBP1 and GPB2, both GTPases capable of binding GTP, GDP and GMP.	GO:0044406|adhesion of symbiont to host;GO:0035458|cellular response to interferon-beta;GO:0071346|cellular response to interferon-gamma;GO:0071222|cellular response to lipopolysaccharide;GO:0050830|defense response to Gram-positive bacterium;GO:0042832|defense response to protozoan;GO:0034504|protein localization to nucleus;	GO:0015629|actin cytoskeleton;GO:0005737|cytoplasm;GO:0031410|cytoplasmic vesicle;GO:0005829|cytosol;GO:0005794|Golgi apparatus;GO:0000139|Golgi membrane;GO:0005654|nucleoplasm;GO:0005634|nucleus;GO:0048471|perinuclear region of cytoplasm;GO:0020005|symbiont-containing vacuole membrane;	GO:0005525|GTP binding;GO:0003924|GTPase activity;GO:0042803|protein homodimerization activity;	.	.
AT1G03840	290	327	244	285.797	253	386	237	0.878831	-0.186342	0.179866	0.494091	down	no	MGP	protein_coding	chr1:967470-970334:-	.	.	.	.	pfam00096	zf-C2H2	Zinc finger, C2H2 type. The C2H2 zinc finger is the classical zinc finger domain. The two conserved cysteines and histidines co-ordinate a zinc ion. The following pattern describes the zinc finger. #-X-C-X(1-5)-C-X3-#-X5-#-X2-H-X(3-6)-[H/C] Where X can be any amino acid, and numbers in brackets indicate the number of residues. The positions marked # are those that are important for the stable fol…	GO:0008356|asymmetric cell division;GO:0006355|regulation of transcription, DNA-templated;GO:0006351|transcription, DNA-templated;	GO:0005634|nucleus;	GO:0003700|transcription factor activity, sequence-specific DNA binding;GO:0046872|metal ion binding;GO:0044212|transcription regulatory region DNA binding;	.	.
AT1G03850	928	1001	842	1133.61	914	2125	1066	0.618196	-0.693863	0.0096421	0.0650966	down	no	AT1G03850	protein_coding	chr1:975871-977911:-	.	.	.	.	pfam00462	Glutaredoxin	Glutaredoxin.	GO:0045454|cell redox homeostasis;GO:0050832|defense response to fungus;GO:0009735|response to cytokinin;GO:0080183|response to photooxidative stress;	GO:0005737|cytoplasm;GO:0005634|nucleus;	GO:0051537|2 iron, 2 sulfur cluster binding;GO:0009055|electron carrier activity;GO:0046872|metal ion binding;GO:0015035|protein disulfide oxidoreductase activity;	.	.
AT1G03860	1878	2425	1752	1963.1	1835	2314	1691	0.91663	-0.125589	0.104447	0.359326	down	no	PHB2	protein_coding	chr1:979307-982002:-	YGR231c	306	1e-99	COG0330	pfam01145	Band_7	SPFH domain / Band 7 family. This family has been called SPFH, Band 7 or PHB domain. Recent phylogenetic analysis has shown this domain to be a slipin or Stomatin-like integral membrane domain conserved from protozoa to mammals.	.	GO:0005618|cell wall;GO:0009507|chloroplast;GO:0016021|integral component of membrane;GO:0005747|mitochondrial respiratory chain complex I;GO:0005739|mitochondrion;GO:0009536|plastid;GO:0005774|vacuolar membrane;GO:0005773|vacuole;	.	K17081	PHB2; prohibitin 2
AT1G03870	4982	4570	3919	3830.21	3207	3885	2727	1.2272	0.29537	0.00253895	0.0221045	up	no	FLA9	protein_coding	chr1:982381-983544:-	.	.	.	.	pfam02469	Fasciclin	Fasciclin domain. This extracellular domain is found repeated four times in grasshopper fasciclin I as well as in proteins from mammals, sea urchins, plants, yeast and bacteria.	.	GO:0031225|anchored component of membrane;GO:0046658|anchored component of plasma membrane;GO:0005886|plasma membrane;	.	.	.
AT1G03880	14	11	17	7.50337	3	0	1	9.36838	3.2278	0.000973175	0.00990098	up	yes	CRB	protein_coding	chr1:985751-988146:+	.	.	.	.	pfam00190	Cupin_1	Cupin. This family represents the conserved barrel domain of the 'cupin' superfamily ('cupa' is the Latin term for a small barrel). This family contains 11S and 7S plant seed storage proteins, and germins. Plant seed storage proteins provide the major nitrogen source for the developing plant.	GO:0071215|cellular response to abscisic acid stimulus;GO:0009737|response to abscisic acid;GO:0010431|seed maturation;	GO:0000326|protein storage vacuole;	GO:0045735|nutrient reservoir activity;	.	.
AT1G03900	3472	3939	2866	3175.27	3141	3367	2478	1.01074	0.0154078	0.850206	0.952809	up	no	ATNAP4	protein_coding	chr1:991106-993126:+	.	.	.	.	pfam07933	DUF1681	Protein of unknown function (DUF1681). This family is composed of sequences derived from a number of hypothetical eukaryotic proteins of unknown function.	GO:0006897|endocytosis;	GO:0016020|membrane;	GO:0042626|ATPase activity, coupled to transmembrane movement of substances;	.	.
AT1G03905	156	218	115	168.295	127	277	143	0.798241	-0.325104	0.136539	0.422534	down	no	ABCI19	protein_coding	chr1:993400-995989:+	SPAC20G4.01	122	2e-30	COG4586	pfam00005	ABC_tran	ABC transporter. ABC transporters for a large family of proteins responsible for translocation of a variety of compounds across biological membranes. ABC transporters are the largest family of proteins in many completely sequenced bacteria. ABC transporters are composed of two copies of this domain and two copies of a transmembrane domain pfam00664. These four domains may belong to a single polyp…	.	GO:0005737|cytoplasm;	GO:0005524|ATP binding;GO:0016887|ATPase activity;	K12608	CAF16; CCR4-NOT complex subunit CAF16
AT1G03910	2000	2150	1633	1825.16	1823	1921	1502	0.973637	-0.038544	0.669122	0.888764	down	no	CTN	protein_coding	chr1:996076-1000629:+	.	.	.	.	pfam09732	CactinC_cactus	Cactus-binding C-terminus of cactin protein. CactinC_cactus is the C-terminal 200 residues of the cactin protein which are necessary for the association of cactin with IkappaB-cactus as one of the intracellular members of the Rel complex. The Rel (NF-kappaB) pathway is conserved in invertebrates and vertebrates. In mammals, it controls the activities of the immune and inflammatory response genes …	GO:0009793|embryo development ending in seed dormancy;GO:0006397|mRNA processing;GO:0008380|RNA splicing;	GO:0016607|nuclear speck;GO:0005634|nucleus;GO:0005681|spliceosomal complex;	.	.	.
AT1G03920	359	366	304	337.94	344	362	296	0.908989	-0.137665	0.294845	0.64047	down	no	AT1G03920	protein_coding	chr1:1001116-1004410:+	.	.	.	.	pfam00069	Pkinase	Protein kinase domain.	GO:0035556|intracellular signal transduction;GO:0018105|peptidyl-serine phosphorylation;GO:0006468|protein phosphorylation;GO:0051128|regulation of cellular component organization;	GO:0015629|actin cytoskeleton;GO:0005737|cytoplasm;GO:0005829|cytosol;GO:0016020|membrane;	GO:0003779|actin binding;GO:0005524|ATP binding;GO:0000287|magnesium ion binding;GO:0004674|protein serine/threonine kinase activity;	K08790	STK38, NDR; serine/threonine kinase 38 [EC:2.7.11.1]
AT1G03930	463	606	419	511.045	541	638	428	0.819925	-0.286437	0.00814989	0.0570027	down	no	CKL9	protein_coding	chr1:1004688-1008370:+	.	.	.	.	pfam00069	Pkinase	Protein kinase domain.	GO:0006897|endocytosis;GO:0018105|peptidyl-serine phosphorylation;GO:0008360|regulation of cell shape;GO:0007165|signal transduction;	GO:0005737|cytoplasm;GO:0005634|nucleus;	GO:0005524|ATP binding;GO:0004674|protein serine/threonine kinase activity;GO:0004712|protein serine/threonine/tyrosine kinase activity;	.	.
AT1G03935	4	3	7	6.31843	9	5	8	0.564792	-0.824209	0.311861	0.656771	down	no	AT1G03935	snoRNA	chr1:1008810-1008896:+	.	.	.	.	pfam10108	DNA_pol_B_exo2	Predicted 3'-5' exonuclease related to the exonuclease domain of PolB. This domain is found in various prokaryotic 3'-5' exonucleases and hypothetical proteins.	.	.	.	.	.
AT1G03940	9	9	19	9.9759	10	13	1	1.48551	0.570954	0.43655	0.761232	up	no	3AT1	protein_coding	chr1:1009228-1011145:-	.	.	.	.	pfam02458	Transferase	Transferase family. This family includes a number of transferase enzymes. These include anthranilate N-hydroxycinnamoyl/benzoyltransferase that catalyses the first committed reaction of phytoalexin biosynthesis. Deacetylvindoline 4-O-acetyltransferase EC:2.3.1.107 catalyses the last step in vindoline biosynthesis is also a member of this family. The motif HXXXD is probably part of the active site…	.	.	GO:0016747|transferase activity, transferring acyl groups other than amino-acyl groups;	.	.
AT1G03950	292	369	224	282.212	270	346	222	0.933949	-0.0985842	0.478225	0.787979	down	no	VPS2.3	protein_coding	chr1:1011151-1013365:-	YKL002w	97.4	8e-23	COG5491	pfam03357	Snf7	Snf7. This family of proteins are involved in protein sorting and transport from the endosome to the vacuole/lysosome in eukaryotic cells. Vacuoles/lysosomes play an important role in the degradation of both lipids and cellular proteins. In order to perform this degradative function, vacuoles/lysosomes contain numerous hydrolases which have been transported in the form of inactive precursors via …	GO:0015031|protein transport;GO:0007034|vacuolar transport;	GO:0000815|ESCRT III complex;	.	K12192	CHMP2B; charged multivesicular body protein 2B
AT1G03960	344	374	305	290.147	243	264	229	1.22707	0.295212	0.030729	0.156421	up	no	B''EPSILON	protein_coding	chr1:1013643-1017957:+	.	.	.	.	pfam13499	EF-hand_7	EF-hand domain pair.	.	.	GO:0005509|calcium ion binding;	K11583	PPP2R3; serine/threonine-protein phosphatase 2A regulatory subunit B''
AT1G03970	525	593	394	473.465	470	528	369	0.977525	-0.0327942	0.779524	0.930312	down	no	GBF4	protein_coding	chr1:1018058-1019247:+	.	.	.	.	pfam00170	bZIP_1	bZIP transcription factor. The Pfam entry includes the basic region and the leucine zipper region.	GO:0006351|transcription, DNA-templated;	GO:0005634|nucleus;	GO:0003677|DNA binding;GO:0003700|transcription factor activity, sequence-specific DNA binding;GO:0043565|sequence-specific DNA binding;	K14432	ABF; ABA responsive element binding factor
AT1G03980	20	39	23	32.9289	40	54	25	0.614062	-0.703543	0.0529613	0.228641	down	no	ATPCS2	protein_coding	chr1:1019311-1022108:-	.	.	.	.	pfam05023	Phytochelatin	Phytochelatin synthase. Phytochelatin synthase is the enzyme responsible for the synthesis of heavy-metal-binding peptides (phytochelatins) from glutathione and related thiols. The crystal structure of a member of this family shows it to possess a papain fold. The enzyme catalyses the deglycination of a GSH donor molecule. The enzyme contains a catalytic triad of cysteine, histidine and aspartate…	GO:0046938|phytochelatin biosynthetic process;GO:0010038|response to metal ion;	.	GO:0016756|glutathione gamma-glutamylcysteinyltransferase activity;GO:0046872|metal ion binding;	K05941	E2.3.2.15; glutathione gamma-glutamylcysteinyltransferase [EC:2.3.2.15]
AT1G03990	7	9	1	6.35191	9	8	5	0.663879	-0.591008	0.468796	0.782336	down	no	FAO1	protein_coding	chr1:1024740-1027616:+	DRA0127	211	3e-57	COG2303	pfam00732	GMC_oxred_N	GMC oxidoreductase. This family of proteins bind FAD as a cofactor.	.	GO:0016021|integral component of membrane;GO:0005622|intracellular;	GO:0050660|flavin adenine dinucleotide binding;GO:0046577|long-chain-alcohol oxidase activity;GO:0016491|oxidoreductase activity;	K17756	FAO3; long-chain-alcohol oxidase [EC:1.1.3.20]
AT1G03993	9	11	9	9.78092	7	20	5	0.841505	-0.248955	0.702266	0.901554	down	no	AT1G03993	lncRNA	chr1:23312-24099:-	.	.	.	.	pfam10322	7TM_GPCR_Sru	Serpentine type 7TM GPCR chemoreceptor Sru. Chemoreception is mediated in Caenorhabditis elegans by members of the seven-transmembrane G-protein-coupled receptor class (7TM GPCRs) of proteins which are of the serpentine type. Sru is a member of the Srg superfamily of chemoreceptors. Chemoperception is one of the central senses of soil nematodes like C. elegans which are otherwise 'blind' and 'dea…	GO:0031047|gene silencing by RNA;GO:0006396|RNA processing;GO:0016075|rRNA catabolic process;	GO:0005737|cytoplasm;GO:0005634|nucleus;GO:0016442|RISC complex;	GO:0005524|ATP binding;GO:0003677|DNA binding;GO:0004386|helicase activity;GO:0046872|metal ion binding;GO:0004525|ribonuclease III activity;GO:0003723|RNA binding;	K11592	DICER1, DCR1; endoribonuclease Dicer [EC:3.1.26.-]
AT1G04000	187	263	185	195.33	155	226	172	1.01353	0.0193861	0.904625	0.972389	up	no	AT1G04000	protein_coding	chr1:1027853-1029119:-	.	.	.	.	pfam14757	NSP2-B_epitope	Immunogenic region of nsp2 protein of arterivirus polyprotein. This domain is in a non-essential part of the nsp2 (non-structural protein) subunit section of the arterivirus polyprotein. This domain carries seven small sequence-regions that are predicted to be potential B-cell epitopes.	.	.	.	.	.
AT1G04007	17	19	22	17.5679	17	19	12	1.08914	0.123194	0.792439	0.934003	up	no	AT1G04007	lncRNA	chr1:72646-73108:-	.	.	.	.	pfam04892	VanZ	VanZ like family. This family contains several examples of the VanZ protein, but also contains examples of phosphotransbutyrylases.	.	.	.	.	.
AT1G04010	379	439	292	375.326	357	471	335	0.844111	-0.244495	0.0454543	0.206018	down	no	PSAT	protein_coding	chr1:1030957-1036264:-	.	.	.	.	pfam02450	LCAT	Lecithin:cholesterol acyltransferase. Lecithin:cholesterol acyltransferase (LCAT) is involved in extracellular metabolizm of plasma lipoproteins, including cholesterol.	GO:0010150|leaf senescence;GO:0016127|sterol catabolic process;GO:0034434|sterol esterification;	GO:0005783|endoplasmic reticulum;GO:0016021|integral component of membrane;GO:0043231|intracellular membrane-bounded organelle;GO:0031090|organelle membrane;	GO:0080096|phosphatidate-sterol O-acyltransferase activity;GO:0004607|phosphatidylcholine-sterol O-acyltransferase activity;GO:0080095|phosphatidylethanolamine-sterol O-acyltransferase activity;	.	.
AT1G04013	13	7	4	5.95273	8	1	3	1.71613	0.779161	0.39033	0.726813	up	no	AT1G04013	lncRNA	chr1:74435-74683:+	.	.	.	.	pfam07779	Cas1_AcylT	10 TM Acyl Transferase domain found in Cas1p. Cas1p protein of Cryptococcus neoformans is required for the synthesis of O-acetylated glucuronoxylomannans, a consitutent of the capsule, and is critical for its virulence. The multi TM domain of the Cas1p was unified with the 10 TM Sugar Acyltransferase superfamily. This superfamily is comprised of members from the OatA, MdoC, OpgC, NolL and GumG fa…	.	.	.	.	.
AT1G04017	3	1	0	0.970648	0	1	1	1.75349	0.810229	0.697051	NA	up	no	AT1G04017	lncRNA	chr1:90169-90401:-	.	.	.	.	pfam00580	UvrD-helicase	UvrD/REP helicase N-terminal domain. The Rep family helicases are composed of four structural domains. The Rep family function as dimers. REP helicases catalyse ATP dependent unwinding of double stranded DNA to single stranded DNA. Some members have large insertions near to the carboxy-terminus relative to other members of the family.	.	.	.	.	.
AT1G04020	342	357	276	274.84	215	295	195	1.23364	0.302916	0.0268443	0.14199	up	no	ATBARD1	protein_coding	chr1:1036493-1040262:+	.	.	.	.	pfam13771	zf-HC5HC2H	PHD-like zinc-binding domain. The members of this family are annotated as containing PHD domain, but the zinc-binding region here is not typical of PHD domains. The conformation here is a well-conserved cysteine-histidine rich region spanning 90 residues, where the Cys and His are arranged as HxxC(31)CxxC(6)CxxCxxxxCxxxxHxxC (21)CxxH.	GO:0006281|DNA repair;GO:0000724|double-strand break repair via homologous recombination;GO:0080182|histone H3-K4 trimethylation;GO:0048366|leaf development;GO:0010078|maintenance of root meristem identity;GO:0010492|maintenance of shoot apical meristem identity;GO:0045717|negative regulation of fatty acid biosynthetic process;GO:0035067|negative regulation of histone acetylation;GO:0045892|negat…	GO:0070531|BRCA1-A complex;GO:0031436|BRCA1-BARD1 complex;GO:0005634|nucleus;GO:0005886|plasma membrane;	GO:0003677|DNA binding;GO:0046872|metal ion binding;GO:0004842|ubiquitin-protein transferase activity;	.	.
AT1G04023	0	0	3	1.51378	0	1	4	0.537653	-0.895253	0.643045	0.877064	down	no	AT1G04023	lncRNA	chr1:91356-91685:-	.	.	.	.	pfam03155	Alg6_Alg8	ALG6, ALG8 glycosyltransferase family. N-linked (asparagine-linked) glycosylation of proteins is mediated by a highly conserved pathway in eukaryotes, in which a lipid (dolichol phosphate)-linked oligosaccharide is assembled at the endoplasmic reticulum membrane prior to the transfer of the oligosaccharide moiety to the target asparagine residues. This oligosaccharide is composed of Glc(3)Man(9)G…	.	.	.	.	.
AT1G04027	11	9	7	7.54319	2	6	10	1.29371	0.37151	0.626151	0.86971	up	no	AT1G04027	miRNA	chr1:234006-234159:-	.	.	.	.	pfam08449	UAA	UAA transporter family. This family includes transporters with a specificity for UDP-N-acetylglucosamine.	.	.	.	.	.
AT1G04030	618	736	642	551.006	457	568	348	1.30433	0.383307	0.000930605	0.00952689	up	no	AT1G04030	protein_coding	chr1:1040375-1042892:+	.	.	.	.	pfam03767	Acid_phosphat_B	HAD superfamily, subfamily IIIB (Acid phosphatase). This family proteins includes acid phosphatases and a number of vegetative storage proteins.	.	.	GO:0003993|acid phosphatase activity;	.	.
AT1G04033	5	7	0	2.1272	1	0	1	4.7998	2.26297	0.171209	0.480631	up	no	AT1G04033	lncRNA	chr1:255022-255384:+	.	.	.	.	pfam11949	DUF3466	Protein of unknown function (DUF3466). This family of proteins are functionally uncharacterized. This protein is found in bacteria. Proteins in this family are typically between 564 to 612 amino acids in length.	.	.	.	.	.
AT1G04037	1	1	0	1.03787	1	1	2	0.415014	-1.26877	0.510179	NA	down	no	AT1G04037	lncRNA	chr1:258717-258963:-	.	.	.	.	pfam03842	Silic_transp	Silicon transporter.	.	.	.	.	.
AT1G04040	5790	7064	5385	5270.8	4723	5292	3853	1.16468	0.219937	0.00172069	0.0160825	up	no	AT1G04040	protein_coding	chr1:1042362-1043887:-	SPy1882	48.9	8e-06	COG2503	pfam03767	Acid_phosphat_B	HAD superfamily, subfamily IIIB (Acid phosphatase). This family proteins includes acid phosphatases and a number of vegetative storage proteins.	.	.	GO:0003993|acid phosphatase activity;	.	.
AT1G04047	18	12	8	10.3315	9	9	7	1.34615	0.428836	0.48803	0.794838	up	no	AT1G04047	lncRNA	chr1:270067-270517:+	.	.	.	.	pfam09586	YfhO	Bacterial membrane protein YfhO. This protein is a conserved membrane protein. The yfhO gene is transcribed in Difco sporulation medium and the transcription is affected by the YvrGHb two-component system. Some members of this family have been annotated as glycosyl transferases of the PMT family.	.	.	.	.	.
AT1G04050	141	224	160	162.487	168	182	116	0.99781	-0.00316355	0.985992	0.99619	down	no	SUVR1	protein_coding	chr1:1045598-1049864:-	SPBC428.08c	94.7	2e-19	COG2940	pfam00856	SET	SET domain. SET domains are protein lysine methyltransferase enzymes. SET domains appear to be protein-protein interaction domains. It has been demonstrated that SET domains mediate interactions with a family of proteins that display similarity with dual-specificity phosphatases (dsPTPases). A subset of SET domains have been called PR domains. These domains are divergent in sequence from other SE…	GO:0031047|gene silencing by RNA;	GO:0005694|chromosome;GO:0005730|nucleolus;	GO:0018024|histone-lysine N-methyltransferase activity;GO:0042802|identical protein binding;GO:0008270|zinc ion binding;	.	.
AT1G04053	44	60	58	48.7154	50	50	33	1.08874	0.122657	0.678501	0.891932	up	no	AT1G04053	lncRNA	chr1:275473-276319:-	.	.	.	.	pfam00241	Cofilin_ADF	Cofilin/tropomyosin-type actin-binding protein. Severs actin filaments and binds to actin monomers.	GO:0030042|actin filament depolymerization;	GO:0015629|actin cytoskeleton;GO:0005737|cytoplasm;	GO:0003779|actin binding;	K05765	CFL; cofilin
AT1G04057	2	3	1	1.08152	1	0	0	4.77642	2.25593	0.259477	NA	up	no	AT1G04057	ncRNA	chr1:276543-276729:+	.	.	.	.	pfam07289	DUF1448	Protein of unknown function (DUF1448). This family consists of several eukaryotic proteins of around 375 residues in length. The function of this family is unknown. It appears that this family includes a divergent GRAM domain.	.	.	.	.	.
AT1G04067	4	0	2	0.999088	0	0	0	10.1389	3.34183	0.153352	NA	up	no	AT1G04067	lncRNA	chr1:303463-303977:-	.	.	.	.	pfam11339	DUF3141	Protein of unknown function (DUF3141). This family of proteins with unknown function appears to be restricted to Proteobacteria.	.	.	.	.	.
AT1G04070	219	275	184	206.712	187	249	151	1.02682	0.0381841	0.800868	0.936783	up	no	TOM9-1	protein_coding	chr1:1050505-1051194:-	.	.	.	.	pfam04281	Tom22	Mitochondrial import receptor subunit Tom22. The mitochondrial protein translocase family, which is responsible for movement of nuclear encoded pre-proteins into mitochondria, is very complex with at least 19 components. These proteins include several chaperone proteins, four proteins of the outer membrane translocase (Tom) import receptor, five proteins of the Tom channel complex, five proteins …	GO:0030150|protein import into mitochondrial matrix;GO:0045040|protein import into mitochondrial outer membrane;GO:0006626|protein targeting to mitochondrion;	GO:0031307|integral component of mitochondrial outer membrane;GO:0005742|mitochondrial outer membrane translocase complex;	GO:0015450|P-P-bond-hydrolysis-driven protein transmembrane transporter activity;	.	.
AT1G04073	1	0	0	0.488904	1	1	0	0.501978	-0.994304	0.723718	NA	down	no	AT1G04073	lncRNA	chr1:304481-304713:+	.	.	.	.	pfam09797	NatB_MDM20	N-acetyltransferase B complex (NatB) non catalytic subunit. This is the non-catalytic subunit of the N-terminal acetyltransferase B complex (NatB). The NatB complex catalyses the acetylation of the amino-terminal methionine residue of all proteins beginning with Met-Asp or Met-Glu and of some proteins beginning with Met-Asn or Met-Met. In Saccharomyces cerevisiae this subunit is called MDM20 and …	.	.	.	.	.
AT1G04077	6	14	11	7.15273	5	7	2	2.0012	1.00087	0.188215	0.506925	up	no	AT1G04077	lncRNA	chr1:311828-312884:-	BS_vpr	81.6	4e-16	COG1404	pfam00082	Peptidase_S8	Subtilase family. Subtilases are a family of serine proteases. They appear to have independently and convergently evolved an Asp/Ser/His catalytic triad, like that found in the trypsin serine proteases (see pfam00089). Structure is an alpha/beta fold containing a 7-stranded parallel beta sheet, order 2314567.	GO:0006508|proteolysis;	GO:0005618|cell wall;GO:0031012|extracellular matrix;	GO:0004252|serine-type endopeptidase activity;	.	.
AT1G04080	2532	3251	2270	2584.22	2438	3071	2136	0.932166	-0.101341	0.170318	0.479667	down	no	PRP39	protein_coding	chr1:1051312-1056827:+	.	.	.	.	pfam05843	Suf	Suppressor of forked protein (Suf). This family consists of several eukaryotic suppressor of forked (Suf) like proteins. The Drosophila melanogaster Suppressor of forked [Su(f)] protein shares homology with the yeast RNA14 protein and the 77-kDa subunit of human cleavage stimulation factor, which are proteins involved in mRNA 3' end formation. This suggests a role for Su(f) in mRNA 3' end formati…	GO:0006397|mRNA processing;GO:0008380|RNA splicing;	GO:0005634|nucleus;	.	K13217	PRPF39, PRP39; pre-mRNA-processing factor 39
AT1G04083	18	15	18	16.7313	22	16	11	0.934189	-0.0982132	0.842454	0.949974	down	no	AT1G04083	lncRNA	chr1:314189-314463:+	.	.	.	.	pfam03125	Sre	C. elegans Sre G protein-coupled chemoreceptor. Caenorhabditis elegans Sre proteins are candidate chemosensory receptors. There are four main recognized groups of such receptors: Odr-10, Sra, Sro, and Srg. Sre (this family), Sra pfam02117 and Srb pfam02175 comprise the Sra group. All of the above receptors are thought to be G protein-coupled seven transmembrane domain proteins. The existence of s…	.	.	.	.	.
AT1G04090	31	31	27	26.7498	14	26	31	1.09745	0.13416	0.74682	0.919777	up	no	AT1G04090	protein_coding	chr1:1057041-1059454:+	.	.	.	.	pfam06101	DUF946	Plant protein of unknown function (DUF946). This family consists of several hypothetical proteins from Arabidopsis thaliana and Oryza sativa. The function of this family is unknown.	.	.	.	.	.
AT1G04097	17	26	13	15.9745	16	21	7	1.1373	0.185616	0.713792	0.905687	up	no	AT1G04097	lncRNA	chr1:455880-456198:-	.	.	.	.	pfam15100	TMEM187	TMEM187 protein family. The function of this family, TMEM187, is not known, however it is predicted to be a multi-pass membrane protein. Members of this family are as yet uncharacterized. This protein family is also alternatively named ITBA1. This family of proteins are found in eukaryotes. Proteins in this family are typically between 239 and 267 amino acids in length.	.	.	.	.	.
AT1G04100	87	121	69	96.4024	104	110	91	0.793019	-0.334573	0.117565	0.38567	down	no	IAA10	protein_coding	chr1:1059470-1061209:+	.	.	.	.	pfam02309	AUX_IAA	AUX/IAA family. Transcription of the AUX/IAA family of genes is rapidly induced by the plant hormone auxin. Some members of this family are longer and contain an N terminal DNA binding domain. The function of this region is uncertain.	GO:0009734|auxin-activated signaling pathway;GO:0009733|response to auxin;GO:0010200|response to chitin;GO:0006351|transcription, DNA-templated;	GO:0005634|nucleus;	GO:0003700|transcription factor activity, sequence-specific DNA binding;	K14484	IAA; auxin-responsive protein IAA
AT1G04103	13	20	14	20.6218	21	24	29	0.549682	-0.86333	0.0545153	0.233595	down	no	AT1G04103	lncRNA	chr1:459122-461921:+	TM1227	55.5	7e-08	COG3934	pfam03805	CLAG	Cytoadherence-linked asexual protein. Clag (cytoadherence linked asexual gene) is a malaria surface protein which has been shown to be involved in the binding of Plasmodium falciparum infected erythrocytes to host endothelial cells, a process termed cytoadherence. The cytoadherence phenomenon is associated with the sequestration of infected erythrocytes in the blood vessels of the brain, cerebral…	GO:0046355|mannan catabolic process;	GO:0005576|extracellular region;	GO:0016985|mannan endo-1,4-beta-mannosidase activity;	K19355	MAN; mannan endo-1,4-beta-mannosidase [EC:3.2.1.78]
AT1G04105	4	1	0	1.37159	1	0	2	1.36261	0.446375	0.80743	0.938681	up	no	AT1G04105	protein_coding	chr1:1059730-1060348:-	.	.	.	.	pfam15207	TMEM240	TMEM240 family. This family of proteins is found in eukaryotes. Proteins in this family are typically between 54 and 175 amino acids in length. The function of this family is unknown.	GO:0009734|auxin-activated signaling pathway;GO:0009733|response to auxin;GO:0010200|response to chitin;GO:0006351|transcription, DNA-templated;	GO:0005634|nucleus;	GO:0003700|transcription factor activity, sequence-specific DNA binding;	K14484	IAA; auxin-responsive protein IAA
AT1G04110	0	1	0	0.133784	0	0	0	1.72268	0.784657	0.847511	NA	up	no	SBT1.2	protein_coding	chr1:1061297-1063809:-	BS_vpr	121	2e-27	COG1404	pfam00082	Peptidase_S8	Subtilase family. Subtilases are a family of serine proteases. They appear to have independently and convergently evolved an Asp/Ser/His catalytic triad, like that found in the trypsin serine proteases (see pfam00089). Structure is an alpha/beta fold containing a 7-stranded parallel beta sheet, order 2314567.	GO:0042127|regulation of cell proliferation;GO:0010103|stomatal complex morphogenesis;	GO:0048046|apoplast;GO:0009897|external side of plasma membrane;	GO:0004252|serine-type endopeptidase activity;	.	.
AT1G04117	1	4	7	3.60737	1	3	5	1.1782	0.236581	0.83139	0.945926	up	no	AT1G04117	lncRNA	chr1:494008-495548:-	.	.	.	.	pfam13041	PPR_2	PPR repeat family. This repeat has no known function. It is about 35 amino acids long and is found in up to 18 copies in some proteins. The family appears to be greatly expanded in plants and fungi. The repeat has been called PPR.	GO:0009451|RNA modification;	GO:0043231|intracellular membrane-bounded organelle;	GO:0004519|endonuclease activity;GO:0003723|RNA binding;	.	.
AT1G04120	4200	4637	3586	3807.97	3223	4441	3058	1.03255	0.0462123	0.557134	0.837148	up	no	ABCC5	protein_coding	chr1:1064264-1071080:-	YDR135c	756	0	COG1132	pfam00005	ABC_tran	ABC transporter. ABC transporters for a large family of proteins responsible for translocation of a variety of compounds across biological membranes. ABC transporters are the largest family of proteins in many completely sequenced bacteria. ABC transporters are composed of two copies of this domain and two copies of a transmembrane domain pfam00664. These four domains may belong to a single polyp…	GO:1901527|abscisic acid-activated signaling pathway involved in stomatal movement;GO:0030007|cellular potassium ion homeostasis;GO:0009651|response to salt stress;GO:0055085|transmembrane transport;	GO:0016021|integral component of membrane;GO:0000325|plant-type vacuole;GO:0005774|vacuolar membrane;GO:0005773|vacuole;	GO:0005524|ATP binding;GO:0042626|ATPase activity, coupled to transmembrane movement of substances;GO:0008281|sulfonylurea receptor activity;GO:0008559|xenobiotic-transporting ATPase activity;	.	.
AT1G04123	5	2	3	4.03346	0	8	6	0.654398	-0.61176	0.577951	0.847515	down	no	AT1G04123	lncRNA	chr1:495887-496190:+	.	.	.	.	pfam00025	Arf	ADP-ribosylation factor family. Pfam combines a number of different Prosite families together	GO:0051519|activation of bipolar cell growth;GO:0051523|cell growth mode switching, monopolar to bipolar;GO:0006888|ER to Golgi vesicle-mediated transport;GO:0006886|intracellular protein transport;GO:0007264|small GTPase mediated signal transduction;	GO:0005938|cell cortex;GO:0051285|cell cortex of cell tip;GO:0032153|cell division site;GO:0000935|barrier septum;GO:0000139|Golgi membrane;GO:0005886|plasma membrane;	GO:0005525|GTP binding;GO:0003924|GTPase activity;	K07941	ARF6; ADP-ribosylation factor 6
AT1G04127	4	1	3	1.63982	1	1	0	3.78916	1.92188	0.2526	0.593929	up	no	AT1G04127	lncRNA	chr1:551289-551529:-	.	.	.	.	pfam13421	Band_7_1	SPFH domain-Band 7 family.	.	.	.	.	.
AT1G04130	263	398	275	303.015	287	345	268	0.914555	-0.128858	0.348256	0.690439	down	no	TPR2	protein_coding	chr1:1073274-1075568:+	SPAC17A2.04c	97.8	2e-21	COG0457	pfam13414	TPR_11	TPR repeat.	.	.	.	.	.
AT1G04133	1	0	1	0.339045	0	0	0	3.42508	1.77614	0.60666	NA	up	no	AT1G04133	lncRNA	chr1:558071-558492:-	.	.	.	.	pfam07350	DUF1479	Protein of unknown function (DUF1479). This family consists of several hypothetical Enterobacterial proteins, of around 420 residues in length. Members of this family are often known as YbiU. The function of this family is unknown.	.	.	.	.	.
AT1G04137	0	0	0	0.20759	0	0	1	0.454107	-1.1389	0.780161	NA	down	no	AT1G04137	lncRNA	chr1:559735-560251:+	.	.	.	.	pfam08030	NAD_binding_6	Ferric reductase NAD binding domain.	.	.	.	.	.
AT1G04140	3273	3599	2750	3141.83	3077	3567	2703	0.911215	-0.134137	0.0746153	0.289411	down	no	AT1G04140	protein_coding	chr1:1075543-1080630:-	.	.	.	.	pfam00400	WD40	WD domain, G-beta repeat.	GO:0000045|autophagosome assembly;GO:0006914|autophagy;GO:0000422|mitophagy;GO:0030154|cell differentiation;GO:0009267|cellular response to starvation;GO:0000423|macromitophagy;GO:0010667|negative regulation of cardiac muscle cell apoptotic process;GO:0008285|negative regulation of cell proliferation;GO:0043524|negative regulation of neuron apoptotic process;GO:0021915|neural tube development;GO:…	GO:0005776|autophagosome;GO:0005930|axoneme;GO:0005737|cytoplasm;GO:0005829|cytosol;GO:0043231|intracellular membrane-bounded organelle;GO:0005739|mitochondrion;GO:0045335|phagocytic vesicle;	GO:0051020|GTPase binding;GO:0031625|ubiquitin protein ligase binding;	K17985	AMBRA1; activating molecule in BECN1-regulated autophagy protein 1
AT1G04147	7	4	12	9.80736	9	17	9	0.615521	-0.700121	0.296381	0.642048	down	no	AT1G04147	lncRNA	chr1:636337-636614:-	.	.	.	.	pfam13530	SCP2_2	Sterol carrier protein domain.	.	.	.	.	.
AT1G04150	34	37	25	28.6493	24	33	22	1.07874	0.109343	0.762775	0.924779	up	no	AT1G04150	protein_coding	chr1:1081024-1084431:-	.	.	.	.	pfam08372	PRT_C	Plant phosphoribosyltransferase C-terminal. This domain is found at the C-terminus of phosphoribosyltransferases and phosphoribosyltransferase-like proteins. It contains putative transmembrane regions. It often appears together with calcium-ion dependent C2 domains (pfam00168).	GO:0034613|cellular protein localization;GO:0009908|flower development;GO:0048574|long-day photoperiodism, flowering;GO:0009911|positive regulation of flower development;GO:0010228|vegetative to reproductive phase transition of meristem;	GO:0005783|endoplasmic reticulum;GO:0005789|endoplasmic reticulum membrane;GO:0016021|integral component of membrane;GO:0009506|plasmodesma;GO:0009511|plasmodesmatal endoplasmic reticulum;	GO:0008565|protein transporter activity;GO:0016757|transferase activity, transferring glycosyl groups;	.	.
AT1G04157	60	54	35	48.4782	56	26	55	0.921097	-0.118576	0.751484	0.920843	down	no	AT1G04157	lncRNA	chr1:742298-742522:-	.	.	.	.	pfam06705	SF-assemblin	SF-assemblin/beta giardin. This family consists of several eukaryotic SF-assemblin and related beta giardin proteins. During mitosis the SF-assemblin-based cytoskeleton is reorganized; it divides in prophase and is reduced to two dot-like structures at each spindle pole in metaphase. During anaphase, the two dots present at each pole are connected again. In telophase there is an asymmetrical outg…	.	.	.	.	.
AT1G04160	652	621	490	477.604	339	479	339	1.35873	0.442256	0.000521159	0.0058001	up	no	XI-B	protein_coding	chr1:1086170-1096510:+	YOR326w	671	0	COG5022	pfam00063	Myosin_head	Myosin head (motor domain).	GO:0007015|actin filament organization;GO:0030048|actin filament-based movement;GO:0007018|microtubule-based movement;	GO:0005737|cytoplasm;GO:0016459|myosin complex;	GO:0051015|actin filament binding;GO:0005524|ATP binding;GO:0005516|calmodulin binding;GO:0008017|microtubule binding;GO:0003777|microtubule motor activity;GO:0003774|motor activity;	.	.
AT1G04163	5	5	2	2.80783	1	4	1	1.81902	0.863162	0.4635	0.77883	up	no	AT1G04163	lncRNA	chr1:744724-746147:+	.	.	.	.	pfam13041	PPR_2	PPR repeat family. This repeat has no known function. It is about 35 amino acids long and is found in up to 18 copies in some proteins. The family appears to be greatly expanded in plants and fungi. The repeat has been called PPR.	GO:0009451|RNA modification;	GO:0043231|intracellular membrane-bounded organelle;GO:0005739|mitochondrion;	GO:0004519|endonuclease activity;GO:0003723|RNA binding;	.	.
AT1G04167	0	0	0	0.361256	2	0	0	0.239569	-2.06149	0.584252	NA	down	no	AT1G04167	lncRNA	chr1:760884-761099:-	.	.	.	.	pfam06691	DUF1189	Protein of unknown function (DUF1189). This family consists of several hypothetical bacterial proteins of around 260 residues in length. The function of this family is unknown.	.	.	.	.	.
AT1G04170	2325	3009	2128	2286.88	1967	2708	1810	1.02148	0.0306644	0.706633	0.903097	up	no	EIF2	protein_coding	chr1:1096882-1099901:+	SPBC17G9.09	673	0	COG5257	pfam09173	eIF2_C	Initiation factor eIF2 gamma, C terminal. Members of this family, which are found in the initiation factors eIF2 and EF-Tu, adopt a structure consisting of a beta barrel with Greek key topology. They are required for formation of the ternary complex with GTP and initiator tRNA.	.	GO:0005850|eukaryotic translation initiation factor 2 complex;	GO:0005525|GTP binding;GO:0003924|GTPase activity;GO:0003743|translation initiation factor activity;	K03242	EIF2S3; translation initiation factor 2 subunit 3
AT1G04173	1	1	0	0.294283	0	0	0	3.04373	1.60584	0.658097	NA	up	no	AT1G04173	lncRNA	chr1:767037-767385:-	.	.	.	.	pfam12069	DUF3549	Protein of unknown function (DUF3549). This family of proteins is functionally uncharacterized. This protein is found in bacteria. Proteins in this family are about 340 amino acids in length. This protein has a conserved LDE sequence motif.	.	.	.	.	.
AT1G04180	53	59	27	54.505	71	64	53	0.643019	-0.637068	0.0314627	0.159447	down	no	YUC9	protein_coding	chr1:1104493-1106241:+	mll7934	234	7e-70	COG2072	pfam00743	FMO-like	Flavin-binding monooxygenase-like. This family includes FMO proteins, cyclohexanone mono-oxygenase and a number of different mono-oxygenases.	GO:0009851|auxin biosynthetic process;	.	GO:0050660|flavin adenine dinucleotide binding;GO:0004499|N,N-dimethylaniline monooxygenase activity;GO:0050661|NADP binding;	K11816	YUCCA; indole-3-pyruvate monooxygenase [EC:1.14.13.168]
AT1G04183	601	664	550	571.704	562	620	458	0.983162	-0.0244988	0.817109	0.942213	down	no	AT1G04183	lncRNA	chr1:845677-847683:+	.	.	.	.	pfam14226	DIOX_N	non-haem dioxygenase in morphine synthesis N-terminal. This is the highly conserved N-terminal region of proteins with 2-oxoglutarate/Fe(II)-dependent dioxygenase activity.	.	.	GO:0046872|metal ion binding;GO:0016491|oxidoreductase activity;	.	.
AT1G04187	16	20	21	16.9849	10	25	12	1.10846	0.148558	0.763121	0.924779	up	no	AT1G04187	snoRNA	chr1:875056-875189:-	.	.	.	.	pfam07150	DUF1390	Protein of unknown function (DUF1390). This family consists of several Paramecium bursaria chlorella virus 1 (PBCV-1) proteins of around 250 residues in length. The function of this family is unknown.	.	.	.	.	.
AT1G04190	974	1218	899	923.496	783	1013	735	1.08166	0.113253	0.203982	0.530729	up	no	TPR3	protein_coding	chr1:1106354-1108725:-	.	.	.	.	pfam13414	TPR_11	TPR repeat.	GO:0008340|determination of adult lifespan;GO:0032780|negative regulation of ATPase activity;GO:0000003|reproduction;GO:0009408|response to heat;	GO:0005737|cytoplasm;	GO:0042030|ATPase inhibitor activity;GO:0030544|Hsp70 protein binding;GO:0051879|Hsp90 protein binding;	K09553	STIP1; stress-induced-phosphoprotein 1
AT1G04197	13	7	8	6.90265	8	4	2	1.80231	0.849849	0.282952	0.628045	up	no	AT1G04197	snoRNA	chr1:875679-875823:-	.	.	.	.	pfam00481	PP2C	Protein phosphatase 2C. Protein phosphatase 2C is a Mn++ or Mg++ dependent protein serine/threonine phosphatase.	.	.	.	.	.
AT1G04200	915	1057	761	917.876	832	1220	786	0.858408	-0.220265	0.0280264	0.146804	down	no	AT1G04200	protein_coding	chr1:1109395-1114155:+	.	.	.	.	pfam09742	Dymeclin	Dyggve-Melchior-Clausen syndrome protein. Dymeclin (Dyggve-Melchior-Clausen syndrome protein) contains a large number of leucine and isoleucine residues and a total of 17 repeated dileucine motifs. It is characteristically about 700 residues long and present in plants and animals. Mutations in the gene coding for this protein in humans give rise to the disorder Dyggve-Melchior-Clausen syndrome (D…	GO:0060348|bone development;GO:0007030|Golgi organization;	GO:0005794|Golgi apparatus;	GO:0019899|enzyme binding;	.	.
AT1G04203	0	1	0	0.429338	0	2	0	0.545162	-0.875242	0.785122	NA	down	no	AT1G04203	lncRNA	chr1:913390-913595:+	.	.	.	.	pfam03495	Binary_toxB	Clostridial binary toxin B/anthrax toxin PA. The N-terminal region of this family contains a calcium-binding motif that may be an EF-hand.	.	.	.	.	.
AT1G04210	1664	2039	1516	1702.32	1554	2111	1441	0.908611	-0.138265	0.0861153	0.317774	down	no	AT1G04210	protein_coding	chr1:1114375-1119739:+	.	.	.	.	pfam00069	Pkinase	Protein kinase domain.	GO:0030036|actin cytoskeleton organization;GO:0032147|activation of protein kinase activity;GO:0016477|cell migration;GO:0007612|learning;GO:0007626|locomotory behavior;GO:0007613|memory;GO:0042981|regulation of apoptotic process;GO:0043408|regulation of MAPK cascade;GO:0007346|regulation of mitotic cell cycle;GO:0006355|regulation of transcription, DNA-templated;GO:0007266|Rho protein signal tra…	GO:0030054|cell junction;GO:0005737|cytoplasm;GO:0001650|fibrillar center;GO:0005634|nucleus;	GO:0005524|ATP binding;GO:0045296|cadherin binding;GO:0004674|protein serine/threonine kinase activity;GO:0048365|Rac GTPase binding;	K05735	PAK6; p21-activated kinase 6 [EC:2.7.11.1]
AT1G04213	0	0	0	0.328405	1	1	0	0.259535	-1.946	0.5766	NA	down	no	AT1G04213	snoRNA	chr1:937032-937141:-	.	.	.	.	pfam12950	TaqI_C	TaqI-like C-terminal specificity domain. This domain is found at the C-terminus of the TaqI protein and is involved in DNA-binding and substrate recognition.	.	.	.	.	.
AT1G04217	4	5	11	8.44495	16	7	6	0.624191	-0.679942	0.363539	0.703791	down	no	AT1G04217	snoRNA	chr1:1008592-1008735:+	.	.	.	.	pfam12030	DUF3517	Domain of unknown function (DUF3517). This presumed domain is functionally uncharacterized. This domain is found in eukaryotes. This domain is about 340 amino acids in length. This domain is found associated with pfam00443.	.	.	.	.	.
AT1G04220	1138	1414	1026	1219.97	1043	1764	1040	0.833902	-0.26205	0.0231896	0.127559	down	no	KCS2	protein_coding	chr1:1119699-1122786:-	DRA0326	88.2	1e-17	COG3424	pfam08392	FAE1_CUT1_RppA	FAE1/Type III polyketide synthase-like protein. The members of this family are described as 3-ketoacyl-CoA synthases, type III polyketide synthases, fatty acid elongases and fatty acid condensing enzymes, and are found in both prokaryotic and eukaryotic (mainly plant) species. The region featured in this family contains the active site residues, as well as motifs involved in substrate binding.	GO:0006633|fatty acid biosynthetic process;GO:0006970|response to osmotic stress;GO:0009611|response to wounding;GO:0010345|suberin biosynthetic process;	GO:0016021|integral component of membrane;	GO:0009922|fatty acid elongase activity;	K15397	KCS; 3-ketoacyl-CoA synthase [EC:2.3.1.199]
AT1G04223	8	9	9	8.83096	9	7	10	0.872354	-0.197014	0.764061	0.925267	down	no	AT1G04223	snoRNA	chr1:1009073-1009189:+	.	.	.	.	pfam03255	ACCA	Acetyl co-enzyme A carboxylase carboxyltransferase alpha subunit. Acetyl co-enzyme A carboxylase carboxyltransferase is composed of an alpha and beta subunit.	.	.	.	.	.
AT1G04227	9	17	16	13.893	11	15	15	0.901937	-0.148902	0.781225	0.930621	down	no	AT1G04227	snoRNA	chr1:1009249-1009356:+	.	.	.	.	pfam08405	Calici_PP_N	Viral polyprotein N-terminal. This domain is found at the N-terminus of non-structural viral polyproteins of the Caliciviridae subfamily.	.	.	.	.	.
AT1G04230	352	408	282	311.436	287	344	228	1.07588	0.10552	0.409152	0.739171	up	no	AT1G04230	protein_coding	chr1:1125515-1128788:+	.	.	.	.	pfam10153	DUF2361	Uncharacterized conserved protein (DUF2361). This is a region of 120 amino acids that is conserved in a family of proteins found from plants to fungi. The function is not known.	GO:0009734|auxin-activated signaling pathway;GO:0009733|response to auxin;GO:0006351|transcription, DNA-templated;	GO:0005634|nucleus;	GO:0003700|transcription factor activity, sequence-specific DNA binding;GO:0044212|transcription regulatory region DNA binding;	K14484	IAA; auxin-responsive protein IAA
AT1G04233	3	3	3	2.99951	4	3	2	0.892482	-0.164105	0.880037	0.964546	down	no	AT1G04233	lncRNA	chr1:1018123-1018514:-	.	.	.	.	pfam03241	HpaB	4-hydroxyphenylacetate 3-hydroxylase C terminal. HpaB encodes part of the 4-hydroxyphenylacetate 3-hydroxylase from Escherichia coli. HpaB is part of a heterodimeric enzyme that also requires HpaC. The enzyme is NADH-dependent and uses FAD as the redox chromophore. This family also includes PvcC, which may play a role in one of the proposed hydroxylation steps of pyoverdine chromophore biosynthes…	GO:0006351|transcription, DNA-templated;	GO:0005634|nucleus;	GO:0003677|DNA binding;GO:0003700|transcription factor activity, sequence-specific DNA binding;GO:0043565|sequence-specific DNA binding;	K14432	ABF; ABA responsive element binding factor
AT1G04237	117	113	139	104.088	95	94	69	1.2884	0.365585	0.113783	0.378614	up	no	AT1G04237	lncRNA	chr1:1043118-1043415:+	.	.	.	.	pfam12319	TryThrA_C	Tryptophan-Threonine-rich plasmodium antigen C terminal. This protein is found in eukaryotes. Proteins in this family are typically between 254 to 536 amino acids in length. This family is the C terminal of a surface antigen of malarial Plasmodium species. It is currently being targeted for use as part of a subunit vaccine against Plasmodium falciparum, the main species involved in causing human …	.	.	.	.	.
AT1G04240	582	870	590	831.7	756	1435	809	0.609797	-0.713599	1.14182e-06	2.56636e-05	down	no	SHY2	protein_coding	chr1:1128149-1129689:-	.	.	.	.	pfam02309	AUX_IAA	AUX/IAA family. Transcription of the AUX/IAA family of genes is rapidly induced by the plant hormone auxin. Some members of this family are longer and contain an N terminal DNA binding domain. The function of this region is uncertain.	GO:0009734|auxin-activated signaling pathway;GO:0009733|response to auxin;GO:0006351|transcription, DNA-templated;	GO:0005634|nucleus;	GO:0003700|transcription factor activity, sequence-specific DNA binding;GO:0044212|transcription regulatory region DNA binding;	K14484	IAA; auxin-responsive protein IAA
AT1G04247	57	60	54	64.7507	75	99	47	0.700471	-0.513603	0.0502866	0.220741	down	no	AT1G04247	lncRNA	chr1:1120225-1122526:+	.	.	.	.	pfam08392	FAE1_CUT1_RppA	FAE1/Type III polyketide synthase-like protein. The members of this family are described as 3-ketoacyl-CoA synthases, type III polyketide synthases, fatty acid elongases and fatty acid condensing enzymes, and are found in both prokaryotic and eukaryotic (mainly plant) species. The region featured in this family contains the active site residues, as well as motifs involved in substrate binding.	GO:0006633|fatty acid biosynthetic process;GO:0006970|response to osmotic stress;GO:0009611|response to wounding;GO:0010345|suberin biosynthetic process;	GO:0016021|integral component of membrane;	GO:0009922|fatty acid elongase activity;	K15397	KCS; 3-ketoacyl-CoA synthase [EC:2.3.1.199]
AT1G04250	3290	3892	2899	3070.79	2504	3764	2389	1.04066	0.0575019	0.517088	0.813906	up	no	IAA17	protein_coding	chr1:1136078-1138663:+	.	.	.	.	pfam02309	AUX_IAA	AUX/IAA family. Transcription of the AUX/IAA family of genes is rapidly induced by the plant hormone auxin. Some members of this family are longer and contain an N terminal DNA binding domain. The function of this region is uncertain.	GO:0009734|auxin-activated signaling pathway;GO:1900057|positive regulation of leaf senescence;GO:0009733|response to auxin;GO:0006351|transcription, DNA-templated;	GO:0005634|nucleus;	GO:0003700|transcription factor activity, sequence-specific DNA binding;GO:0042802|identical protein binding;	K14484	IAA; auxin-responsive protein IAA
AT1G04260	329	359	278	333.741	307	407	326	0.821795	-0.283149	0.0299198	0.153423	down	no	PRA1D	protein_coding	chr1:1140278-1141564:-	.	.	.	.	pfam03208	PRA1	PRA1 family protein. This family includes the PRA1 (Prenylated rab acceptor) protein which is a Rab guanine dissociation inhibitor (GDI) displacement factor. This family also includes the glutamate transporter EAAC1 interacting protein GTRAP3-18.	GO:0046739|transport of virus in multicellular host;GO:0016192|vesicle-mediated transport;	GO:0005737|cytoplasm;GO:0005783|endoplasmic reticulum;GO:0010008|endosome membrane;GO:0016021|integral component of membrane;	.	.	.
AT1G04263	1	0	0	0.160499	0	0	0	1.72268	0.784657	0.847511	NA	up	no	AT1G04263	snRNA	chr1:1215731-1215831:-	.	.	.	.	pfam02511	Thy1	Thymidylate synthase complementing protein. Thymidylate synthase complementing protein (Thy1) complements the thymidine growth requirement of the organisms in which it is found, but shows no homology to thymidylate synthase.	.	.	.	.	.
AT1G04267	0	0	0	0.147777	0	1	0	0.454107	-1.1389	0.780161	NA	down	no	AT1G04267	snoRNA	chr1:1216552-1216691:+	.	.	.	.	pfam10214	Rrn6	RNA polymerase I-specific transcription-initiation factor. RNA polymerase I-specific transcription-initiation factor Rrn6 and Rrn7 represent components of a multisubunit transcription factor essential for the initiation of rDNA transcription by Pol I. These proteins are found in fungi.	.	.	.	.	.
AT1G04270	7400	10013	6894	7341.66	6429	8238	5804	1.04887	0.0688314	0.351934	0.693761	up	no	RPS15A	protein_coding	chr1:1141558-1143130:-	SPAC1071.07c	194	2e-60	COG0185	pfam00203	Ribosomal_S19	Ribosomal protein S19.	GO:0000028|ribosomal small subunit assembly;GO:0006412|translation;	GO:0005829|cytosol;GO:0022626|cytosolic ribosome;GO:0022627|cytosolic small ribosomal subunit;GO:0005886|plasma membrane;GO:0009506|plasmodesma;GO:0042788|polysomal ribosome;GO:0005774|vacuolar membrane;	GO:0003723|RNA binding;GO:0003735|structural constituent of ribosome;	K02958	RP-S15e, RPS15; small subunit ribosomal protein S15e
AT1G04273	2	0	1	1.51761	4	2	0	0.473356	-1.079	0.53474	0.824232	down	no	AT1G04273	snoRNA	chr1:1216722-1216865:+	.	.	.	.	pfam15444	TMEM247	Transmembrane protein 247. This family of transmembrane proteins is found in eukaryotes. Proteins in this family are typically between 197 and 222 amino acids in length. The function of this family is unknown.	.	.	.	.	.
AT1G04277	0	0	4	2.08762	4	3	1	0.491973	-1.02335	0.509934	0.808448	down	no	AT1G04277	snoRNA	chr1:1216921-1217061:+	.	.	.	.	pfam10322	7TM_GPCR_Sru	Serpentine type 7TM GPCR chemoreceptor Sru. Chemoreception is mediated in Caenorhabditis elegans by members of the seven-transmembrane G-protein-coupled receptor class (7TM GPCRs) of proteins which are of the serpentine type. Sru is a member of the Srg superfamily of chemoreceptors. Chemoperception is one of the central senses of soil nematodes like C. elegans which are otherwise 'blind' and 'dea…	.	.	.	.	.
AT1G04280	743	837	648	810.418	818	1135	713	0.747306	-0.420229	2.01534e-05	0.000338733	down	no	AT1G04280	protein_coding	chr1:1143436-1147091:-	.	.	.	.	pfam06414	Zeta_toxin	Zeta toxin. This family consists of several bacterial zeta toxin proteins. Zeta toxin is thought to be part of a postregulational killing system in bacteria. It relies on antitoxin/toxin systems that secure stable inheritance of low and medium copy number plasmids during cell division and kill cells that have lost the plasmid.	.	.	.	.	.
AT1G04290	382	464	314	302.76	239	274	191	1.45645	0.542456	2.84873e-05	0.000459655	up	no	AT1G04290	protein_coding	chr1:1147297-1148533:-	SPBC31F10.02	70.5	1e-13	COG2050	pfam03061	4HBT	Thioesterase superfamily. This family contains a wide variety of enzymes, principally thioesterases. This family includes 4HBT (EC 3.1.2.23) which catalyses the final step in the biosynthesis of 4-hydroxybenzoate from 4-chlorobenzoate in the soil dwelling microbe Pseudomonas CBS-3. This family includes various cytosolic long-chain acyl-CoA thioester hydrolases. Long-chain acyl-CoA hydrolases hydr…	.	GO:0005829|cytosol;GO:0005739|mitochondrion;GO:0005634|nucleus;GO:0005819|spindle;	GO:0016787|hydrolase activity;	K17362	ACOT13; acyl-coenzyme A thioesterase 13 [EC:3.1.2.-]
AT1G04295	38	42	35	29.5677	18	27	21	1.5489	0.631246	0.0818368	0.307562	up	no	AT1G04295	lncRNA	chr1:1147781-1148435:+	.	.	.	.	pfam03061	4HBT	Thioesterase superfamily. This family contains a wide variety of enzymes, principally thioesterases. This family includes 4HBT (EC 3.1.2.23) which catalyses the final step in the biosynthesis of 4-hydroxybenzoate from 4-chlorobenzoate in the soil dwelling microbe Pseudomonas CBS-3. This family includes various cytosolic long-chain acyl-CoA thioester hydrolases. Long-chain acyl-CoA hydrolases hydr…	.	.	.	.	.
AT1G04297	9	7	10	7.26867	8	7	3	1.3203	0.400864	0.584751	0.851034	up	no	AT1G04297	lncRNA	chr1:1385478-1386132:-	.	.	.	.	pfam02636	Methyltransf_28	Putative S-adenosyl-L-methionine-dependent methyltransferase. This family is a putative S-adenosyl-L-methionine (SAM)-dependent methyltransferase. In eukaryotes it plays a role in mitochondrial complex I activity.	.	.	.	.	.
AT1G04300	2562	2922	2142	2469.18	2403	2758	2134	0.922587	-0.116244	0.132046	0.415534	down	no	TRAF1B	protein_coding	chr1:1148564-1154667:-	.	.	.	.	pfam00917	MATH	MATH domain. This motif has been called the Meprin And TRAF-Homology (MATH) domain. This domain is hugely expanded in the nematode C. elegans.	GO:0045087|innate immune response;	GO:0005737|cytoplasm;GO:0005829|cytosol;GO:0005886|plasma membrane;	.	.	.
AT1G04303	7	0	4	4.49658	8	4	3	0.678228	-0.560159	0.59527	0.854991	down	no	AT1G04303	lncRNA	chr1:1388988-1389225:+	.	.	.	.	pfam00810	ER_lumen_recept	ER lumen protein retaining receptor.	.	.	.	.	.
AT1G04310	268	588	290	321.582	285	300	252	1.17548	0.233252	0.224489	0.558418	up	no	ERS2	protein_coding	chr1:1154740-1157813:-	.	.	.	.	pfam01590	GAF	GAF domain. This domain is present in cGMP-specific phosphodiesterases, adenylyl and guanylyl cyclases, phytochromes, FhlA and NifA. Adenylyl and guanylyl cyclases catalyse ATP and GTP to the second messengers cAMP and cGMP, respectively, these products up-regulating catalytic activity by binding to the regulatory GAF domain(s). The opposite hydrolysis reaction is catalysed by phosphodiesterase. …	GO:0009873|ethylene-activated signaling pathway;GO:0010105|negative regulation of ethylene-activated signaling pathway;	GO:0005783|endoplasmic reticulum;GO:0005789|endoplasmic reticulum membrane;GO:0016021|integral component of membrane;	GO:0005524|ATP binding;GO:0051740|ethylene binding;GO:0042802|identical protein binding;GO:0046872|metal ion binding;GO:0000155|phosphorelay sensor kinase activity;GO:0004674|protein serine/threonine kinase activity;	K14509	ETR, ERS; ethylene receptor [EC:2.7.13.-]
AT1G04330	13	61	29	56.3689	20	188	46	0.376712	-1.40847	0.130138	0.411931	down	no	AT1G04330	protein_coding	chr1:1161289-1161982:-	.	.	.	.	pfam06495	Transformer	Fruit fly transformer protein. This family consists of transformer proteins from several Drosophila species and also from Ceratitis capitata (Mediterranean fruit fly). The transformer locus (tra) produces an RNA processing protein that alternatively splices the doublesex pre-mRNA in the sex determination hierarchy of Drosophila melanogaster.	.	GO:0009507|chloroplast;GO:0005737|cytoplasm;GO:0005634|nucleus;	.	.	.
AT1G04340	653	902	646	674.113	574	732	585	1.02428	0.0346149	0.749505	0.920258	up	no	AT1G04340	protein_coding	chr1:1162905-1164861:-	.	.	.	.	pfam05514	HR_lesion	HR-like lesion-inducing. Family of plant proteins that are associated with the hypersensitive response (HR) pathway of defence against plant pathogens.	.	.	.	.	.
AT1G04343	3	2	1	1.31583	1	0	1	2.52152	1.3343	0.449653	0.769547	up	no	AT1G04343	lncRNA	chr1:1508646-1509015:-	.	.	.	.	pfam00060	Lig_chan	Ligand-gated ion channel. This family includes the four transmembrane regions of the ionotropic glutamate receptors and NMDA receptors.	GO:0006816|calcium ion transport;GO:0019722|calcium-mediated signaling;GO:0071311|cellular response to acetate;GO:0071230|cellular response to amino acid stimulus;GO:0070417|cellular response to cold;GO:0071260|cellular response to mechanical stimulus;GO:0009611|response to wounding;	GO:0009507|chloroplast;GO:0016021|integral component of membrane;GO:0005886|plasma membrane;GO:0009536|plastid;	GO:0005262|calcium channel activity;GO:0008066|glutamate receptor activity;GO:0004970|ionotropic glutamate receptor activity;GO:0015276|ligand-gated ion channel activity;	K05387	GRIP; glutamate receptor, ionotropic, plant
AT1G04347	48	46	57	45.5326	53	54	19	1.10352	0.142111	0.6866	0.896408	up	no	AT1G04347	lncRNA	chr1:1509751-1510161:+	.	.	.	.	pfam07281	INSIG	Insulin-induced protein (INSIG). This family contains a number of eukaryotic Insulin-induced proteins (INSIG-1 and INSIG-2) approximately 200 residues long. INSIG-1 and INSIG-2 are found in the endoplasmic reticulum and bind the sterol-sensing domain of SREBP cleavage-activating protein (SCAP), preventing it from escorting SREBPs to the Golgi. Their combined action permits feedback regulation of …	.	.	.	.	.
AT1G04350	137	244	173	166.412	132	195	136	1.05789	0.0811869	0.668447	0.888673	up	no	AT1G04350	protein_coding	chr1:1164910-1167135:+	mlr6892	86.3	2e-17	COG3491	pfam03171	2OG-FeII_Oxy	2OG-Fe(II) oxygenase superfamily. This family contains members of the 2-oxoglutarate (2OG) and Fe(II)-dependent oxygenase superfamily. This family includes the C-terminal of prolyl 4-hydroxylase alpha subunit. The holoenzyme has the activity EC:1.14.11.2 catalyzing the reaction: Procollagen L-proline + 2-oxoglutarate + O2 <=> procollagen trans- 4-hydroxy-L-proline + succinate + CO2. The full enzy…	.	.	GO:0046872|metal ion binding;GO:0016491|oxidoreductase activity;	.	.
AT1G04353	61	49	54	58.2209	57	74	53	0.801212	-0.319744	0.240655	0.578927	down	no	AT1G04353	lncRNA	chr1:1512618-1514562:+	.	.	.	.	pfam01852	START	START domain.	GO:0048497|maintenance of floral organ identity;GO:0006351|transcription, DNA-templated;GO:0010090|trichome morphogenesis;	GO:0005634|nucleus;	GO:0003700|transcription factor activity, sequence-specific DNA binding;GO:0008289|lipid binding;GO:0043565|sequence-specific DNA binding;	.	.
AT1G04357	1	6	5	3.01589	2	4	1	1.56333	0.64462	0.577483	0.847515	up	no	AT1G04357	lncRNA	chr1:1523561-1524069:-	.	.	.	.	pfam15244	HSD3	Hydroxy-steroid dehydrogenase. This family also goes by the name of Spermatogenesis-associated protein 7 or SPAT7. It is an aldo-keto reductase (AKR) human type 3 3-alpha-hydroxy-steroid dehydrogenase (H3-alpha-HSD3, AKR1C2), and it plays a crucial role in the regulation of the intracellular concentrations of testosterone and 5-alpha-dihydrotestosterone (5-alpha-DHT), two steroids directly linked…	.	.	.	.	.
AT1G04360	216	297	198	243.676	236	327	207	0.819432	-0.287305	0.0455262	0.206152	down	no	ATL1	protein_coding	chr1:1167288-1169034:-	ECU07g0330	61.6	2e-09	COG5540	pfam13639	zf-RING_2	Ring finger domain.	GO:0043161|proteasome-mediated ubiquitin-dependent protein catabolic process;	GO:0016021|integral component of membrane;	GO:0046872|metal ion binding;GO:0061630|ubiquitin protein ligase activity;	.	.
AT1G04363	8	9	4	6.20591	5	10	3	1.05359	0.0753073	0.92356	0.97801	up	no	AT1G04363	lncRNA	chr1:1523594-1523943:+	.	.	.	.	pfam12449	DUF3684	Protein of unknown function (DUF3684). This domain family is found in eukaryotes, and is typically between 1072 and 1090 amino acids in length.	.	.	.	.	.
AT1G04370	0	0	1	0.593727	0	0	2	0.421097	-1.24777	0.66561	NA	down	no	ERF14	protein_coding	chr1:1175033-1175768:+	.	.	.	.	pfam00847	AP2	AP2 domain. This 60 amino acid residue domain can bind to DNA and is found in transcription factor proteins.	GO:0006952|defense response;GO:0009873|ethylene-activated signaling pathway;GO:0006351|transcription, DNA-templated;	GO:0005634|nucleus;	GO:0003677|DNA binding;GO:0003700|transcription factor activity, sequence-specific DNA binding;	.	.
AT1G04380	2	2	4	3.20748	4	8	0	0.654059	-0.612507	0.606148	0.860478	down	no	AT1G04380	protein_coding	chr1:1176544-1178488:-	mlr6892	67.4	4e-11	COG3491	pfam03171	2OG-FeII_Oxy	2OG-Fe(II) oxygenase superfamily. This family contains members of the 2-oxoglutarate (2OG) and Fe(II)-dependent oxygenase superfamily. This family includes the C-terminal of prolyl 4-hydroxylase alpha subunit. The holoenzyme has the activity EC:1.14.11.2 catalyzing the reaction: Procollagen L-proline + 2-oxoglutarate + O2 <=> procollagen trans- 4-hydroxy-L-proline + succinate + CO2. The full enzy…	.	.	GO:0046872|metal ion binding;GO:0016491|oxidoreductase activity;	.	.
AT1G04387	0	0	0	0.147777	0	1	0	0.454107	-1.1389	0.780161	NA	down	no	AT1G04387	lncRNA	chr1:1543643-1544093:+	.	.	.	.	pfam13520	AA_permease_2	Amino acid permease.	.	.	.	.	.
AT1G04390	357	361	311	344.829	368	400	280	0.875512	-0.191801	0.141362	0.430583	down	no	AT1G04390	protein_coding	chr1:1179310-1183704:-	.	.	.	.	pfam00651	BTB	BTB/POZ domain. The BTB (for BR-C, ttk and bab) or POZ (for Pox virus and Zinc finger) domain is present near the N-terminus of a fraction of zinc finger (pfam00096) proteins and in proteins that contain the pfam01344 motif such as Kelch and a family of pox virus proteins. The BTB/POZ domain mediates homomeric dimerization and in some instances heteromeric dimerization. The structure of the dimer…	GO:0016567|protein ubiquitination;	.	.	.	.
AT1G04393	4	4	4	4.83988	6	7	4	0.635138	-0.654859	0.44937	0.769133	down	no	AT1G04393	miRNA	chr1:1653221-1653624:-	.	.	.	.	pfam12259	DUF3609	Protein of unknown function (DUF3609). This domain family is found in eukaryotes and viruses, and is typically between 348 and 360 amino acids in length.	.	.	.	.	.
AT1G04397	1	0	0	2.25056	6	4	2	0.0803009	-3.63844	0.0279532	0.146541	down	no	AT1G04397	lncRNA	chr1:1661408-1661614:+	.	.	.	.	pfam12906	RINGv	RING-variant domain.	.	.	.	.	.
AT1G04400	2834	3525	2598	3076.47	3041	3802	2770	0.824701	-0.278056	7.00415e-05	0.00101993	down	no	CRY2	protein_coding	chr1:1185512-1188696:-	CC1428	316	2e-96	COG0415	pfam03441	FAD_binding_7	FAD binding domain of DNA photolyase.	GO:0009785|blue light signaling pathway;GO:0006325|chromatin organization;GO:0006338|chromatin remodeling;GO:0010617|circadian regulation of calcium ion oscillation;GO:0007623|circadian rhythm;GO:0051607|defense response to virus;GO:0072387|flavin adenine dinucleotide metabolic process;GO:0048574|long-day photoperiodism, flowering;GO:0009638|phototropism;GO:0009911|positive regulation of flower d…	GO:0005737|cytoplasm;GO:0016604|nuclear body;GO:0005634|nucleus;GO:0016605|PML body;GO:0005773|vacuole;	GO:0005524|ATP binding;GO:0009882|blue light photoreceptor activity;GO:0071949|FAD binding;GO:0042802|identical protein binding;GO:0046872|metal ion binding;	K12119	CRY2; cryptochrome 2
AT1G04410	22556	28050	19910	21665.4	20261	23919	17069	1.01774	0.0253633	0.687691	0.896501	up	no	MDH1	protein_coding	chr1:1188995-1191458:-	DR0325	341	1e-111	COG0039	pfam02866	Ldh_1_C	lactate/malate dehydrogenase, alpha/beta C-terminal domain. L-lactate dehydrogenases are metabolic enzymes which catalyse the conversion of L-lactate to pyruvate, the last step in anaerobic glycolysis. L-2-hydroxyisocaproate dehydrogenases are also members of the family. Malate dehydrogenases catalyse the interconversion of malate to oxaloacetate. The enzyme participates in the citric acid cycle.…	GO:0005975|carbohydrate metabolic process;GO:0006108|malate metabolic process;GO:0006734|NADH metabolic process;GO:0006107|oxaloacetate metabolic process;GO:0046686|response to cadmium ion;GO:0009735|response to cytokinin;GO:0009651|response to salt stress;GO:0010043|response to zinc ion;GO:0006099|tricarboxylic acid cycle;	GO:0048046|apoplast;GO:0009507|chloroplast;GO:0009570|chloroplast stroma;GO:0016020|membrane;GO:0005634|nucleus;GO:0005886|plasma membrane;GO:0009506|plasmodesma;GO:0005774|vacuolar membrane;GO:0005773|vacuole;	GO:0030060|L-malate dehydrogenase activity;	K00025	MDH1; malate dehydrogenase [EC:1.1.1.37]
AT1G04413	13	17	11	12.1739	16	13	5	1.07548	0.104979	0.855283	0.955032	up	no	AT1G04413	lncRNA	chr1:1717730-1718089:+	.	.	.	.	pfam05297	Herpes_LMP1	Herpesvirus latent membrane protein 1 (LMP1). This family consists of several latent membrane protein 1 or LMP1s mostly from Epstein-Barr virus. LMP1 of EBV is a 62-65 kDa plasma membrane protein possessing six membrane spanning regions, a short cytoplasmic N-terminus and a long cytoplasmic carboxy tail of 200 amino acids. EBV latent membrane protein 1 (LMP1) is essential for EBV-mediated transfo…	.	.	.	.	.
AT1G04417	0	0	0	0.388218	1	0	1	0.226401	-2.14304	0.514424	NA	down	no	AT1G04417	lncRNA	chr1:1719300-1719659:-	.	.	.	.	pfam01777	Ribosomal_L27e	Ribosomal L27e protein family. The N-terminal region of the eukaryotic ribosomal L27 has the KOW motif. C-terminal region is represented by this family.	.	.	.	.	.
AT1G04420	222	280	208	197.025	166	192	137	1.27042	0.345306	0.0210829	0.118726	up	no	AT1G04420	protein_coding	chr1:1191519-1193884:+	VC0667	297	7e-95	COG0667	pfam00248	Aldo_ket_red	Aldo/keto reductase family. This family includes a number of K+ ion channel beta chain regulatory domains - these are reported to have oxidoreductase activity.	.	.	GO:0016491|oxidoreductase activity;	.	.
AT1G04423	8	8	8	7.08657	6	8	5	1.13567	0.183548	0.797145	0.935953	up	no	AT1G04423	miRNA	chr1:1727263-1727415:+	.	.	.	.	pfam04504	DUF573	Protein of unknown function, DUF573.	.	.	.	.	.
AT1G04425	57	98	61	66.7634	54	87	53	0.98633	-0.0198578	0.938836	0.982339	down	no	AT1G04425	ncRNA	chr1:1194187-1196889:+	.	.	.	.	pfam04938	SIP1	Survival motor neuron (SMN) interacting protein 1 (SIP1). Survival motor neuron (SMN) interacting protein 1 (SIP1) interacts with SMN protein and plays a crucial role in the biogenesis of spliceosomes. There is evidence that the protein is linked to spinal muscular atrophy (SMA) and amyotrophic lateral sclerosis(ALS) in humans.	.	.	.	.	.
AT1G04427	0	1	0	1.08026	0	5	1	0.174132	-2.52175	0.249016	NA	down	no	AT1G04427	lncRNA	chr1:1729587-1729890:+	.	.	.	.	pfam07273	DUF1439	Protein of unknown function (DUF1439). This family consists of several hypothetical bacterial proteins of around 190 residues in length. Several members of this family are annotated as being putative lipoproteins and are often known as YceB. The function of this family is unknown.	.	.	.	.	.
AT1G04430	2749	3457	2453	2725.23	2355	3371	2216	0.969537	-0.0446321	0.593263	0.854599	down	no	AT1G04430	protein_coding	chr1:1197956-1201579:+	.	.	.	.	pfam03141	Methyltransf_29	Putative S-adenosyl-L-methionine-dependent methyltransferase. This family is a putative S-adenosyl-L-methionine (SAM)-dependent methyltransferase.	GO:0032259|methylation;	GO:0005737|cytoplasm;GO:0005768|endosome;GO:0005794|Golgi apparatus;GO:0000139|Golgi membrane;GO:0016021|integral component of membrane;GO:0005802|trans-Golgi network;GO:0005774|vacuolar membrane;	GO:0008757|S-adenosylmethionine-dependent methyltransferase activity;	.	.
AT1G04433	3	3	4	2.49428	3	1	1	1.78143	0.833032	0.502077	0.803313	up	no	AT1G04433	lncRNA	chr1:1762363-1762693:-	.	.	.	.	pfam14936	p53-inducible11	tumor protein p53-inducible protein 11. TP53 is a tumor suppressor gene, when switched on it suppresses tumor development by inducing stable growth arrest or cell apoptosis. The tumor protein TP53 inducible protein 11 encoded for by the gene TP53I11, has a protein sequence of 189 amino acids in length and 21 kDa in mass. The role of this protein is thought to negatively regulate cell proliferatio…	.	.	.	.	.
AT1G04437	6	9	4	5.94354	4	6	7	0.959647	-0.0594243	0.940302	0.982865	down	no	AT1G04437	lncRNA	chr1:1764573-1764829:+	.	.	.	.	pfam12251	zf-SNAP50_C	snRNA-activating protein of 50kDa MW C terminal. This domain family is found in eukaryotes, and is typically between 196 and 207 amino acids in length. There is a conserved CEH sequence motif. SNAP50 is part of the snRNA-activating protein complex which activates RNA polymerases II and III. There is a cysteine-histidine cluster which contains two possible zinc finger motifs.	.	.	.	.	.
AT1G04440	3826	4564	3713	3629.47	3163	3843	2903	1.08368	0.115937	0.117985	0.386442	up	no	CKL13	protein_coding	chr1:1202160-1206009:+	.	.	.	.	pfam00069	Pkinase	Protein kinase domain.	GO:0006897|endocytosis;GO:0018105|peptidyl-serine phosphorylation;GO:0008360|regulation of cell shape;	GO:0005737|cytoplasm;GO:0005634|nucleus;GO:0009506|plasmodesma;	GO:0005524|ATP binding;GO:0004674|protein serine/threonine kinase activity;	K00924	E2.7.1.-
AT1G04445	41	54	43	29.8776	15	16	16	2.58275	1.36891	0.000283918	0.00343767	up	yes	AT1G04445	protein_coding	chr1:1206760-1207939:+	.	.	.	.	pfam03371	PRP38	PRP38 family. Members of this family are related to the pre mRNA splicing factor PRP38 from yeast. Therefore all the members of this family could be involved in splicing. This conserved region could be involved in RNA binding. The putative domain is about 180 amino acids in length. PRP38 is a unique component of the U4/U6.U5 tri-small nuclear ribonucleoprotein (snRNP) particle and is necessary fo…	.	.	.	.	.
AT1G04453	0	1	0	0.133784	0	0	0	1.72268	0.784657	0.847511	NA	up	no	AT1G04453	lncRNA	chr1:1953734-1954192:-	.	.	.	.	pfam01067	Calpain_III	Calpain large subunit, domain III. The function of the domain III and I are currently unknown. Domain II is a cysteine protease and domain IV is a calcium binding domain. Calpains are believed to participate in intracellular signaling pathways mediated by calcium ions.	.	.	.	.	.
AT1G04463	7	2	9	5.26747	6	1	5	1.3306	0.412077	0.6697	0.88877	up	no	AT1G04463	lncRNA	chr1:1966019-1966939:-	SPCC18.06c	117	3e-29	COG5228	pfam04857	CAF1	CAF1 family ribonuclease. The major pathways of mRNA turnover in eukaryotes initiate with shortening of the polyA tail. CAF1 encodes a critical component of the major cytoplasmic deadenylase in yeast. Both Caf1p is required for normal mRNA deadenylation in vivo and localizes to the cytoplasm. Caf1p copurifies with a Ccr4p-dependent polyA-specific exonuclease activity. Some members of this family …	GO:0043928|exonucleolytic nuclear-transcribed mRNA catabolic process involved in deadenylation-dependent decay;GO:0017148|negative regulation of translation;GO:0006355|regulation of transcription, DNA-templated;GO:0006351|transcription, DNA-templated;	GO:0030015|CCR4-NOT core complex;GO:0005634|nucleus;GO:0000932|cytoplasmic mRNA processing body;	GO:0046872|metal ion binding;GO:0004535|poly(A)-specific ribonuclease activity;GO:0003723|RNA binding;	K12581	CNOT7_8, CAF1, POP2; CCR4-NOT transcription complex subunit 7/8
AT1G04467	2	2	2	1.9848	1	3	2	0.901834	-0.149067	0.910702	0.974154	down	no	AT1G04467	lncRNA	chr1:1968861-1969332:+	.	.	.	.	pfam00906	Hepatitis_core	Hepatitis core antigen. The core antigen of hepatitis viruses possesses a carboxyl terminus rich in arginine. On this basis it was predicted that the core antigen would bind DNA. There is some experimental evidence to support this.	.	.	.	.	.
AT1G04470	2	0	0	0.320998	0	0	0	3.27834	1.71296	0.664203	NA	up	no	AT1G04470	protein_coding	chr1:1210924-1214841:-	.	.	.	.	pfam05664	DUF810	Protein of unknown function (DUF810). This family consists of several plant proteins of unknown function.	GO:0010118|stomatal movement;	GO:0005737|cytoplasm;GO:0005886|plasma membrane;GO:0009506|plasmodesma;	.	.	.
AT1G04473	16	5	11	9.49476	10	7	7	1.20507	0.269116	0.694592	0.899028	up	no	AT1G04473	lncRNA	chr1:1989682-1990158:-	.	.	.	.	pfam04277	OAD_gamma	Oxaloacetate decarboxylase, gamma chain.	.	.	.	.	.
AT1G04477	11	16	17	15.2733	15	24	10	0.820034	-0.286245	0.575682	0.84662	down	no	AT1G04477	lncRNA	chr1:1991587-1991970:+	.	.	.	.	pfam11779	DUF3317	Protein of unknown function (DUF3317). This is a short family of proteins conserved from fungi and plants to human. One each of the human and mouse members is annotated as being androgen down-regulated protein expressed in mouse prostate, with a potential signal transduction function, and all appear to be membrane proteins.	.	.	.	.	.
AT1G04480	3688	5481	3397	3624.45	3280	3789	2603	1.14151	0.190945	0.0456601	0.206503	up	no	RPL23A	protein_coding	chr1:1215925-1217471:+	SPCC1322.11	219	9e-71	COG0093	pfam00238	Ribosomal_L14	Ribosomal protein L14p/L23e.	GO:0006412|translation;	GO:0022625|cytosolic large ribosomal subunit;GO:0005730|nucleolus;	GO:0070180|large ribosomal subunit rRNA binding;GO:0003735|structural constituent of ribosome;	K02894	RP-L23e, RPL23; large subunit ribosomal protein L23e
AT1G04483	1	4	5	3.13654	3	4	2	1.01005	0.0144325	0.989556	0.997396	up	no	AT1G04483	lncRNA	chr1:2010883-2011109:-	.	.	.	.	pfam15190	DUF4583	Domain of unknown function (DUF4583). This family of proteins, also known as UPF0694, is found in eukaryotes. Proteins in this family are around 135 amino acids in length. In humans, it is found on the chromosomal position, C14orf109.	.	.	.	.	.
AT1G04487	13	14	12	15.0193	22	18	11	0.681533	-0.553144	0.277572	0.622312	down	no	AT1G04487	lncRNA	chr1:2035718-2036257:-	.	.	.	.	pfam14226	DIOX_N	non-haem dioxygenase in morphine synthesis N-terminal. This is the highly conserved N-terminal region of proteins with 2-oxoglutarate/Fe(II)-dependent dioxygenase activity.	.	.	GO:0046872|metal ion binding;GO:0016491|oxidoreductase activity;	.	.
AT1G04490	73	58	61	51.0166	44	41	32	1.46755	0.553408	0.0621242	0.25576	up	no	AT1G04490	protein_coding	chr1:1217690-1220899:-	.	.	.	.	pfam12043	DUF3527	Domain of unknown function (DUF3527). This presumed domain is functionally uncharacterized. This domain is found in eukaryotes. This domain is about 120 amino acids in length. This domain has a conserved CDCGGWD sequence motif.	.	.	.	.	.
AT1G04493	0	0	0	0.65681	2	2	0	0.129859	-2.94498	0.269599	NA	down	no	AT1G04493	lncRNA	chr1:2055991-2056304:+	.	.	.	.	pfam01786	AOX	Alternative oxidase. The alternative oxidase is used as a second terminal oxidase in the mitochondria, electrons are transfered directly from reduced ubiquinol to oxygen forming water. This is not coupled to ATP synthesis and is not inhibited by cyanide, this pathway is a single step process. In rice the transcript levels of the alternative oxidase are increased by low temperature.	.	.	.	.	.
AT1G04497	0	0	0	0.415181	0	0	2	0.213123	-2.23024	0.533102	NA	down	no	AT1G04497	lncRNA	chr1:2056863-2057170:+	.	.	.	.	pfam11904	GPCR_chapero_1	GPCR-chaperone. This domain, and the associated ANK family repeat pfam00023 domain, together act as a chaperone for biogenesis and folding of the DP receptor for prostaglandin D2.	.	.	.	.	.
AT1G04500	1	1	1	0.620606	0	1	0	2.47667	1.3084	0.585509	NA	up	no	AT1G04500	protein_coding	chr1:1221411-1224539:-	.	.	.	.	pfam06203	CCT	CCT motif. This short motif is found in a number of plant proteins. It is rich in basic amino acids and has been called a CCT motif after Co, Col and Toc1. The CCT motif is about 45 amino acids long and contains a putative nuclear localisation signal within the second half of the CCT motif. Toc1 mutants have been identified in this region.	.	.	.	.	.
AT1G04503	254	230	226	197.194	160	178	145	1.31077	0.390416	0.0204996	0.116238	up	no	AT1G04503	lncRNA	chr1:2076515-2076998:+	.	.	.	.	pfam00079	Serpin	Serpin (serine protease inhibitor). Structure is a multi-domain fold containing a bundle of helices and a beta sandwich.	.	.	.	.	.
AT1G04507	5	2	4	4.10886	5	4	4	0.760591	-0.394808	0.680601	0.893212	down	no	AT1G04507	lncRNA	chr1:2088988-2089235:-	.	.	.	.	pfam12078	DUF3557	Domain of unknown function (DUF3557). This presumed domain is functionally uncharacterized. This domain is found in eukaryotes. This domain is about 150 amino acids in length.	.	.	.	.	.
AT1G04510	1260	1541	1152	1254.15	1145	1454	1052	0.959538	-0.0595883	0.463915	0.77911	down	no	PRP19A	protein_coding	chr1:1226483-1230947:+	.	.	.	.	pfam08606	Prp19	Prp19/Pso4-like. This regions is found specifically in PRP19-like protein. The region represented by this family covers the sequence implicated in self-interaction and a coiled-coiled motif. PRP19-like proteins form an oligomer that is necessary for spliceosome assembly.	GO:0042742|defense response to bacterium;GO:0006281|DNA repair;GO:0000349|generation of catalytic spliceosome for first transesterification step;GO:0045087|innate immune response;GO:0070534|protein K63-linked ubiquitination;GO:0046686|response to cadmium ion;	GO:0005730|nucleolus;GO:0005634|nucleus;GO:0000974|Prp19 complex;GO:0071006|U2-type catalytic step 1 spliceosome;	GO:0061630|ubiquitin protein ligase activity;GO:0004842|ubiquitin-protein transferase activity;	K10599	PRPF19, PRP19; pre-mRNA-processing factor 19 [EC:2.3.2.27]
AT1G04513	44	28	31	33.8724	39	26	32	0.935144	-0.0967401	0.800015	0.936551	down	no	AT1G04513	lncRNA	chr1:2089765-2090865:+	.	.	.	.	pfam01764	Lipase_3	Lipase (class 3).	GO:0016042|lipid catabolic process;	GO:0009507|chloroplast;	GO:0047714|galactolipase activity;GO:0008970|phosphatidylcholine 1-acylhydrolase activity;GO:0004806|triglyceride lipase activity;	.	.
AT1G04517	1	1	0	0.501873	0	0	1	1.57346	0.653944	0.814711	NA	up	no	AT1G04517	snoRNA	chr1:2107313-2107396:-	.	.	.	.	pfam01301	Glyco_hydro_35	Glycosyl hydrolases family 35.	.	.	.	.	.
AT1G04520	323	438	330	347.68	280	436	305	0.949398	-0.0749144	0.584523	0.850965	down	no	CRRSP3	protein_coding	chr1:1231452-1234032:+	.	.	.	.	pfam01657	Stress-antifung	Salt stress response/antifungal. This domain is often found in association with the kinase domains pfam00069 or pfam07714. In many proteins it is duplicated. It contains six conserved cysteines which are involved in disulphide bridges. It has a role in salt stress response and has antifungal activity.	GO:0010497|plasmodesmata-mediated intercellular transport;GO:0046739|transport of virus in multicellular host;	GO:0016021|integral component of membrane;GO:0009506|plasmodesma;	.	.	.
AT1G04523	0	0	0	0.180628	1	0	0	0.454107	-1.1389	0.780161	NA	down	no	AT1G04523	lncRNA	chr1:2107815-2108063:-	.	.	.	.	pfam06835	LptC	Lipopolysaccharide-assembly, LptC-related. This family consists of several related groups of proteins one of which is the LptC family. LptC is involved in lipopolysaccharide-assembly on the outer membrane of Gram-negative organisms. The lipopolysaccharide component of the outer bacterial membrane is transported form its source of origin to the outer membrane by a set of proteins constituting a tr…	.	.	.	.	.
AT1G04530	788	1003	705	775.553	660	952	622	0.993131	-0.00994363	0.92185	0.977755	down	no	TPR4	protein_coding	chr1:1234176-1236206:-	.	.	.	.	pfam13414	TPR_11	TPR repeat.	.	.	.	.	.
AT1G04533	3	1	1	1.30286	2	1	0	1.52577	0.609536	0.724073	0.909711	up	no	AT1G04533	lncRNA	chr1:2127414-2127973:-	.	.	.	.	pfam01331	mRNA_cap_enzyme	mRNA capping enzyme, catalytic domain. This family represents the ATP binding catalytic domain of the mRNA capping enzyme.	.	.	.	.	.
AT1G04537	22	20	12	17.7098	22	21	11	0.889996	-0.16813	0.724059	0.909711	down	no	AT1G04537	lncRNA	chr1:2155213-2155622:+	.	.	.	.	pfam06605	Prophage_tail	Prophage endopeptidase tail. This family is of prophage tail proteins that are probably acting as endopeptidases.	.	.	.	.	.
AT1G04540	19	25	15	17.9954	24	17	10	1.01861	0.0265993	0.955582	0.987077	up	no	AT1G04540	protein_coding	chr1:1236754-1239199:+	.	.	.	.	pfam00168	C2	C2 domain.	.	GO:0005789|endoplasmic reticulum membrane;GO:0016021|integral component of membrane;GO:0005886|plasma membrane;GO:0032586|protein storage vacuole membrane;	.	.	.
AT1G04550	321	380	301	336.075	306	473	264	0.864083	-0.210759	0.124875	0.400733	down	no	IAA12	protein_coding	chr1:1240294-1242157:+	.	.	.	.	pfam02309	AUX_IAA	AUX/IAA family. Transcription of the AUX/IAA family of genes is rapidly induced by the plant hormone auxin. Some members of this family are longer and contain an N terminal DNA binding domain. The function of this region is uncertain.	GO:0009734|auxin-activated signaling pathway;GO:0009880|embryonic pattern specification;GO:0045892|negative regulation of transcription, DNA-templated;GO:0048364|root development;GO:0006351|transcription, DNA-templated;GO:0010051|xylem and phloem pattern formation;	GO:0005634|nucleus;	GO:0003700|transcription factor activity, sequence-specific DNA binding;	K14484	IAA; auxin-responsive protein IAA
AT1G04555	128	165	115	129.632	124	148	107	0.951406	-0.0718673	0.686849	0.896482	down	no	AT1G04555	protein_coding	chr1:1242506-1244244:+	.	.	.	.	pfam10325	7TM_GPCR_Srz	Serpentine type 7TM GPCR chemoreceptor Srz. Chemoreception is mediated in Caenorhabditis elegans by members of the seven-transmembrane G-protein-coupled receptor class (7TM GPCRs) of proteins which are of the serpentine type. Srz is a solo families amongst the superfamilies of chemoreceptors. Chemoperception is one of the central senses of soil nematodes like C. elegans which are otherwise 'blind…	.	.	.	.	.
AT1G04560	2	1	2	3.07667	5	5	3	0.349746	-1.51562	0.184205	0.501174	down	no	AT1G04560	protein_coding	chr1:1244947-1246059:+	.	.	.	.	pfam05512	AWPM-19	AWPM-19-like family. Members of this family are 19 kDa membrane proteins. The levels of the plant protein AWPM-19 increase dramatically when there is an increase level of abscisic acid. The increase presence of this protein leads to greater tolerance of freezing.	.	GO:0016021|integral component of membrane;	.	.	.
AT1G04563	2	3	2	2.36021	3	5	0	0.818736	-0.288529	0.824052	0.943806	down	no	AT1G04563	lncRNA	chr1:2186933-2187181:+	.	.	.	.	pfam04110	APG12	Ubiquitin-like autophagy protein Apg12. In yeast, 15 Apg proteins coordinate the formation of autophagosomes. Autophagy is a bulk degradation process induced by starvation in eukaryotic cells. The Apg12 system is one of the ubiquitin-like protein conjugation systems conserved in eukaryotes. It was first discovered in yeast during systematic analyses of the apg mutants defective in autophagy. Cova…	.	.	.	.	.
AT1G04567	1	6	5	3.43696	4	3	2	1.17461	0.232187	0.828144	0.944989	up	no	AT1G04567	lncRNA	chr1:2218886-2219281:+	.	.	.	.	pfam00784	MyTH4	MyTH4 domain. Domain in myosin and kinesin tails, present twice in myosin-VIIa, and also present in 3 other myosins.	.	.	.	.	.
AT1G04570	23	26	16	21.3342	29	20	15	0.890768	-0.166878	0.703458	0.90182	down	no	AT1G04570	protein_coding	chr1:1246601-1248876:-	.	.	.	.	pfam03092	BT1	BT1 family. Members of this family are transmembrane proteins. Several are Leishmania putative proteins that are thought to be pteridine transporters. One such protein, previously termed (and is still annotated as) ORFG, was shown to encode a biopterin transport protein using null mutants, thus being subsequently renamed BT1. The significant similarity of ORFG/BT1 to Trypanosoma brucei ESAG10 (a …	.	GO:0031969|chloroplast membrane;GO:0016021|integral component of membrane;	.	.	.
AT1G04577	0	0	0	0.180628	1	0	0	0.454107	-1.1389	0.780161	NA	down	no	AT1G04577	lncRNA	chr1:2293014-2293251:-	.	.	.	.	pfam03348	Serinc	Serine incorporator (Serinc). This is a family of eukaryotic membrane proteins which incorporate serine into membranes and facilitate the synthesis of the serine-derived lipids phosphatidylserine and sphingolipid. Members of this family contain 11 transmembrane domains and form intracellular complexes with key enzymes involved in serine and sphingolipid biosynthesis.	.	.	.	.	.
AT1G04580	0	0	3	1.27452	0	5	0	0.676288	-0.56429	0.79786	0.936075	down	no	AAO4	protein_coding	chr1:1252005-1257893:-	RSc2096	341	2e-99	COG4631	pfam02738	Ald_Xan_dh_C2	Molybdopterin-binding domain of aldehyde dehydrogenase.	GO:0009688|abscisic acid biosynthetic process;GO:0009851|auxin biosynthetic process;GO:0019760|glucosinolate metabolic process;	GO:0005829|cytosol;	GO:0051537|2 iron, 2 sulfur cluster binding;GO:0018488|aryl-aldehyde oxidase activity;GO:0018479|benzaldehyde dehydrogenase (NAD+) activity;GO:0009055|electron carrier activity;GO:0050660|flavin adenine dinucleotide binding;GO:0050302|indole-3-acetaldehyde oxidase activity;GO:0005506|iron ion binding;GO:0016614|oxidoreductase activity, acting on CH-OH group of donors;	.	.
AT1G04583	0	0	0	0.180628	1	0	0	0.454107	-1.1389	0.780161	NA	down	no	AT1G04583	lncRNA	chr1:2294889-2295488:+	.	.	.	.	pfam01363	FYVE	FYVE zinc finger. The FYVE zinc finger is named after four proteins that it has been found in: Fab1, YOTB/ZK632.12, Vac1, and EEA1. The FYVE finger has been shown to bind two Zn++ ions. The FYVE finger has eight potential zinc coordinating cysteine positions. Many members of this family also include two histidines in a motif R+HHC+XCG, where + represents a charged residue and X any residue. We ha…	.	.	.	.	.
AT1G04587	4	9	5	6.59979	4	10	8	0.715803	-0.482365	0.529451	0.821123	down	no	AT1G04587	lncRNA	chr1:2297262-2297552:+	.	.	.	.	pfam12340	DUF3638	Protein of unknown function (DUF3638). This domain family is found in eukaryotes, and is approximately 230 amino acids in length. There are two conserved sequence motifs: LLE and NMG.	.	.	.	.	.
AT1G04590	551	697	459	521.156	525	532	405	1.02582	0.0367779	0.752367	0.921001	up	no	AT1G04590	protein_coding	chr1:1258556-1261470:-	.	.	.	.	pfam04262	Glu_cys_ligase	Glutamate-cysteine ligase. Family of bacterial f glutamate-cysteine ligases (EC:6.3.2.2) that carry out the first step of the glutathione biosynthesis pathway.	GO:0009451|RNA modification;	GO:0009507|chloroplast;GO:0043231|intracellular membrane-bounded organelle;	GO:0004519|endonuclease activity;GO:0003723|RNA binding;	.	.
AT1G04600	63	71	40	56.7503	71	53	45	0.897515	-0.155991	0.590524	0.853367	down	no	XI-A	protein_coding	chr1:1261762-1272588:+	SPBC2D10.14c	550	4e-165	COG5022	pfam00063	Myosin_head	Myosin head (motor domain).	GO:0007015|actin filament organization;GO:0030048|actin filament-based movement;GO:0007018|microtubule-based movement;	GO:0016459|myosin complex;	GO:0003779|actin binding;GO:0005524|ATP binding;GO:0005516|calmodulin binding;GO:0008017|microtubule binding;GO:0003777|microtubule motor activity;GO:0003774|motor activity;	.	.
AT1G04610	274	301	269	247.697	233	242	181	1.14484	0.195143	0.180924	0.495945	up	no	YUC3	protein_coding	chr1:1279351-1281618:+	mll7934	251	1e-75	COG2072	pfam00743	FMO-like	Flavin-binding monooxygenase-like. This family includes FMO proteins, cyclohexanone mono-oxygenase and a number of different mono-oxygenases.	GO:0009851|auxin biosynthetic process;	.	GO:0050660|flavin adenine dinucleotide binding;GO:0004499|N,N-dimethylaniline monooxygenase activity;GO:0050661|NADP binding;	K11816	YUCCA; indole-3-pyruvate monooxygenase [EC:1.14.13.168]
AT1G04620	64	41	39	37.3471	30	30	23	1.55102	0.633216	0.0731291	0.285406	up	no	HCAR	protein_coding	chr1:1282163-1286619:-	all1601	451	9e-151	COG1035	pfam04432	FrhB_FdhB_C	Coenzyme F420 hydrogenase/dehydrogenase, beta subunit C terminus. Coenzyme F420 hydrogenase (EC:1.12.99.1) reduces the low-potential two-electron acceptor coenzyme F420. This family contains the C termini of F420 hydrogenase and dehydrogenase beta subunits,. The N terminus of Methanobacterium formicicum formate dehydrogenase beta chain (EC:1.2.1.2) is also a member of this family. This region is …	GO:0033354|chlorophyll cycle;GO:0015994|chlorophyll metabolic process;	GO:0009507|chloroplast;	GO:0090415|7-hydroxymethyl chlorophyll a reductase activity;GO:0051536|iron-sulfur cluster binding;GO:0046872|metal ion binding;	K18010	HCAR; 7-hydroxymethyl chlorophyll a reductase [EC:1.17.7.2]
AT1G04630	864	1046	802	811.596	787	861	580	1.08149	0.113016	0.25346	0.595125	up	no	MEE4	protein_coding	chr1:1289734-1291112:-	.	.	.	.	pfam06212	GRIM-19	GRIM-19 protein. This family consists of several eukaryotic gene associated with retinoic-interferon-induced mortality 19 (GRIM-19) proteins. GRIM-19, was reported to encode a small protein primarily distributed in the nucleus and was able to promote cell death induced by IFN-# and RA. A bovine homologue of GRIM-19 was co-purified with mitochondrial NADH:ubiquinone oxidoreductase (complex I) in b…	GO:0009793|embryo development ending in seed dormancy;GO:0055114|oxidation-reduction process;GO:0009853|photorespiration;	GO:0016021|integral component of membrane;GO:0031966|mitochondrial membrane;GO:0005747|mitochondrial respiratory chain complex I;GO:0005739|mitochondrion;GO:0045271|respiratory chain complex I;	.	K11353	NDUFA13; NADH dehydrogenase (ubiquinone) 1 alpha subcomplex subunit 13
AT1G04635	51	91	49	56.3399	49	71	38	1.06891	0.0961455	0.733943	0.9139	up	no	EMB1687	protein_coding	chr1:1291300-1292024:+	SPCC830.09c	81.6	2e-18	COG1369	pfam01900	RNase_P_Rpp14	Rpp14/Pop5 family. tRNA processing enzyme ribonuclease P (RNase P) consists of an RNA molecule associated with at least eight protein subunits, hPop1, Rpp14, Rpp20, Rpp25, Rpp29, Rpp30, Rpp38, and Rpp40. This protein is known as Pop5 in eukaryotes.	GO:0009249|protein lipoylation;GO:0008033|tRNA processing;	GO:0005730|nucleolus;GO:0005773|vacuole;	GO:0004526|ribonuclease P activity;	K03537	POP5; ribonuclease P/MRP protein subunit POP5 [EC:3.1.26.5]
AT1G04640	105	166	117	141.608	158	167	137	0.736923	-0.440414	0.0172676	0.101725	down	no	LIP2	protein_coding	chr1:1292023-1293398:+	Cgl2159	139	2e-37	COG0321	pfam03099	BPL_LplA_LipB	Biotin/lipoate A/B protein ligase family. This family includes biotin protein ligase, lipoate-protein ligase A and B. Biotin is covalently attached at the active site of certain enzymes that transfer carbon dioxide from bicarbonate to organic acids to form cellular metabolites. Biotin protein ligase (BPL) is the enzyme responsible for attaching biotin to a specific lysine at the active site of bi…	GO:0009249|protein lipoylation;	GO:0005739|mitochondrion;	GO:0033819|lipoyl(octanoyl) transferase activity;	K03801	lipB; lipoyl(octanoyl) transferase [EC:2.3.1.181]
AT1G04643	2	0	0	0.320998	0	0	0	3.27834	1.71296	0.664203	NA	up	no	AT1G04643	lncRNA	chr1:2538664-2539548:-	SPAP27G11.07c	52	6e-24	COG3642	pfam06293	Kdo	Lipopolysaccharide kinase (Kdo/WaaP) family. These lipopolysaccharide kinases are related to protein kinases pfam00069. This family includes waaP (rfaP) gene product is required for the addition of phosphate to O-4 of the first heptose residue of the lipopolysaccharide (LPS) inner core region. It has previously been shown that WaaP is necessary for resistance to hydrophobic and polycationic antim…	GO:0043936|asexual sporulation resulting in formation of a cellular spore;GO:0030448|hyphal growth;GO:0045944|positive regulation of transcription from RNA polymerase II promoter;GO:0000722|telomere maintenance via recombination;GO:0006351|transcription, DNA-templated;GO:0008033|tRNA processing;GO:0070525|tRNA threonylcarbamoyladenosine metabolic process;	GO:0000781|chromosome, telomeric region;GO:0005829|cytosol;GO:0000408|EKC/KEOPS complex;GO:0016020|membrane;GO:0005634|nucleus;	GO:0005524|ATP binding;GO:0016787|hydrolase activity;GO:0004674|protein serine/threonine kinase activity;	K08851	TP53RK, PRPK, BUD32; TP53 regulating kinase and related kinases [EC:2.7.11.1]
AT1G04647	47	49	41	42.8016	42	47	33	0.999631	-0.000532263	0.998577	0.999542	down	no	AT1G04647	lncRNA	chr1:2620439-2621546:+	.	.	.	.	pfam00514	Arm	Armadillo/beta-catenin-like repeat. Approx. 40 amino acid repeat. Tandem repeats form super-helix of helices that is proposed to mediate interaction of beta-catenin with its ligands. CAUTION: This family does not contain all known armadillo repeats.	.	GO:0005634|nucleus;	GO:0004842|ubiquitin-protein transferase activity;	.	.
AT1G04650	80	67	60	64.2443	58	82	44	1.01652	0.0236431	0.928318	0.979199	up	no	AT1G04650	protein_coding	chr1:1294627-1299023:-	.	.	.	.	pfam14868	DUF4487	Domain of unknown function (DUF4487). This family of proteins is found in eukaryotes. Proteins in this family are typically between 209 and 938 amino acids in length. There is a conserved WCF sequence motif. There is a single completely conserved residue W that may be functionally important.	.	.	.	.	.
AT1G04657	2	2	1	2.14054	4	3	1	0.557406	-0.8432	0.521336	0.816477	down	no	AT1G04657	lncRNA	chr1:2736598-2736830:-	.	.	.	.	pfam04506	Rft-1	Rft protein.	.	.	.	.	.
AT1G04660	14	13	6	7.95091	7	4	5	1.77867	0.830802	0.246431	0.586273	up	no	AT1G04660	protein_coding	chr1:1300368-1301773:-	.	.	.	.	pfam10361	DUF2434	Protein of unknown function (DUF2434). This is a family of proteins conserved in fungi. The function is not known.	.	.	.	.	.
AT1G04670	0	2	0	0.475158	0	0	1	1.4611	0.547052	0.859868	NA	up	no	AT1G04670	protein_coding	chr1:1301829-1302758:+	.	.	.	.	pfam03124	EXS	EXS family. We have named this region the EXS family after (ERD1, XPR1, and SYG1). This family includes C-terminus portions from the SYG1 G-protein associated signal transduction protein from Saccharomyces cerevisiae, and sequences that are thought to be murine leukaemia virus (MLV) receptors (XPR1). N-terminus portions from these proteins are aligned in the SPX pfam03105 family. The previously n…	.	.	.	.	.
AT1G04677	3	1	2	0.972373	0	0	0	9.88683	3.30551	0.125264	NA	up	no	AT1G04677	lncRNA	chr1:2864583-2865011:-	.	.	.	.	pfam02335	Cytochrom_C552	Cytochrome c552. Cytochrome c552 (cytochrome c nitrite reductase) is a crucial enzyme in the nitrogen cycle catalyzing the reduction of nitrite to ammonia. The crystal structure of cytochrome c552 reveals it to be a dimer, with with 10 close-packed type c haem groups.	.	.	.	.	.
AT1G04680	1546	1982	1464	1558.6	1390	1795	1289	0.988394	-0.0168423	0.834626	0.947027	down	no	AT1G04680	protein_coding	chr1:1303467-1307973:-	TM0433	75.9	7e-14	COG3866	pfam00544	Pec_lyase_C	Pectate lyase. This enzyme forms a right handed beta helix structure. Pectate lyase is an enzyme involved in the maceration and soft rotting of plant tissue.	GO:0045490|pectin catabolic process;	GO:0016020|membrane;	GO:0046872|metal ion binding;GO:0030570|pectate lyase activity;	K01728	pel; pectate lyase [EC:4.2.2.2]
AT1G04683	7	6	1	2.31233	0	0	1	11.1444	3.47825	0.0379728	0.182087	up	no	AT1G04683	lncRNA	chr1:2865518-2865792:-	.	.	.	.	pfam11700	ATG22	Vacuole effluxer Atg22 like. Autophagy is a major survival survival mechanism in which eukaryotes recycle cellular nutrients during stress conditions. Atg22, Avt3 and Avt4 are partially redundant vacuolar effluxes, which mediate the efflux of leucine and other amino acids resulting from autophagy. This family also includes other transporter proteins.	.	.	.	.	.
AT1G04690	1955	2373	1798	1832.71	1603	2015	1412	1.08137	0.112867	0.129298	0.41023	up	no	KAB1	protein_coding	chr1:1313443-1315823:+	TM0313	351	9e-116	COG0667	pfam00248	Aldo_ket_red	Aldo/keto reductase family. This family includes a number of K+ ion channel beta chain regulatory domains - these are reported to have oxidoreductase activity.	GO:0006813|potassium ion transport;GO:0034765|regulation of ion transmembrane transport;	GO:0016020|membrane;GO:0005886|plasma membrane;GO:0009506|plasmodesma;	GO:0005244|voltage-gated ion channel activity;	.	.
AT1G04697	3	1	4	2.46246	3	4	0	1.11746	0.160219	0.902792	0.971987	up	no	AT1G04697	lncRNA	chr1:3031497-3032139:-	.	.	.	.	pfam01553	Acyltransferase	Acyltransferase. This family contains acyltransferases involved in phospholipid biosynthesis and other proteins of unknown function. This family also includes tafazzin, the Barth syndrome gene.	.	.	.	.	.
AT1G04700	336	317	279	265.324	209	263	205	1.22579	0.293709	0.0444993	0.203035	up	no	AT1G04700	protein_coding	chr1:1316139-1321000:+	.	.	.	.	pfam07714	Pkinase_Tyr	Protein tyrosine kinase.	GO:0009738|abscisic acid-activated signaling pathway;GO:0008219|cell death;GO:0002229|defense response to oomycetes;GO:0009873|ethylene-activated signaling pathway;GO:0000165|MAPK cascade;GO:0009788|negative regulation of abscisic acid-activated signaling pathway;GO:0046777|protein autophosphorylation;GO:1900424|regulation of defense response to bacterium;GO:1900150|regulation of defense response…	GO:0005829|cytosol;GO:0005769|early endosome;GO:0005783|endoplasmic reticulum;GO:0005768|endosome;GO:0005634|nucleus;GO:0005886|plasma membrane;GO:0005802|trans-Golgi network;GO:0012510|trans-Golgi network transport vesicle membrane;	GO:0005524|ATP binding;GO:0016301|kinase activity;GO:0004709|MAP kinase kinase kinase activity;GO:0004712|protein serine/threonine/tyrosine kinase activity;	.	.
AT1G04703	1	0	0	0.368089	0	0	1	0.884462	-0.177128	0.958359	NA	down	no	AT1G04703	lncRNA	chr1:3083820-3084222:+	.	.	.	.	pfam13282	DUF4070	Domain of unknown function (DUF4070). This is a bacterial domain often found at the C-terminus of Radical_SAM methylases.	.	.	.	.	.
AT1G04707	2	6	2	2.91404	4	2	2	1.05809	0.0814595	0.942607	0.983723	up	no	AT1G04707	lncRNA	chr1:3111746-3112619:-	.	.	.	.	pfam04669	Polysacc_synt_4	Polysaccharide biosynthesis. This family of proteins plays a role in xylan biosynthesis in plant cell walls. Its precise role in xylan biosynthesis is unknown. Its function in other organisms is unknown.	GO:0045492|xylan biosynthetic process;GO:0045491|xylan metabolic process;	GO:0005794|Golgi apparatus;GO:0000139|Golgi membrane;GO:0016021|integral component of membrane;	GO:0030775|glucuronoxylan 4-O-methyltransferase activity;	K18801	GXM; glucuronoxylan 4-O-methyltransferase [EC:2.1.1.112]
AT1G04710	358	409	261	283.243	228	277	204	1.27822	0.354137	0.0102941	0.0683887	up	no	KAT1	protein_coding	chr1:1321885-1324840:+	BH3487	314	3e-100	COG0183	pfam00108	Thiolase_N	Thiolase, N-terminal domain. Thiolase is reported to be structurally related to beta-ketoacyl synthase (pfam00109), and also chalcone synthase.	GO:0031408|oxylipin biosynthetic process;	GO:0005777|peroxisome;GO:0005773|vacuole;	GO:0003988|acetyl-CoA C-acyltransferase activity;	K07513	ACAA1; acetyl-CoA acyltransferase 1 [EC:2.3.1.16]
AT1G04713	1	0	0	0.308276	0	1	0	0.884463	-0.177127	0.960887	NA	down	no	AT1G04713	lncRNA	chr1:3125307-3125609:-	.	.	.	.	pfam00001	7tm_1	7 transmembrane receptor (rhodopsin family). This family contains, amongst other G-protein-coupled receptors (GCPRs), members of the opsin family, which have been considered to be typical members of the rhodopsin superfamily. They share several motifs, mainly the seven transmembrane helices, GCPRs of the rhodopsin superfamily. All opsins bind a chromophore, such as 11-cis-retinal. The function of…	GO:0007049|cell cycle;GO:0030154|cell differentiation;GO:0009870|defense response signaling pathway, resistance gene-dependent;GO:0010204|defense response signaling pathway, resistance gene-independent;GO:0042742|defense response to bacterium;GO:0050832|defense response to fungus;GO:0006281|DNA repair;GO:0045087|innate immune response;GO:0006397|mRNA processing;GO:0006357|regulation of transcript…	GO:0009507|chloroplast;GO:0005634|nucleus;GO:0005681|spliceosomal complex;	GO:0003700|transcription factor activity, sequence-specific DNA binding;GO:0000981|RNA polymerase II transcription factor activity, sequence-specific DNA binding;GO:0043565|sequence-specific DNA binding;GO:0001135|transcription factor activity, RNA polymerase II transcription factor recruiting;GO:0044212|transcription regulatory region DNA binding;	K12860	CDC5L, CDC5, CEF1; pre-mRNA-splicing factor CDC5/CEF1
AT1G04723	2	4	1	1.33023	0	2	0	3.23114	1.69204	0.360139	0.701229	up	no	AT1G04723	lncRNA	chr1:3173866-3174422:-	.	.	.	.	pfam12299	DUF3627	Protein of unknown function (DUF3627). This domain family is found in bacteria and viruses, and is approximately 90 amino acids in length. The family is found in association with pfam02498.	.	.	.	.	.
AT1G04730	227	286	196	219.025	212	263	155	1.00149	0.00214243	0.988583	0.997133	up	no	CTF18	protein_coding	chr1:1325099-1331169:-	.	.	.	.	pfam00004	AAA	ATPase family associated with various cellular activities (AAA). AAA family proteins often perform chaperone-like functions that assist in the assembly, operation, or disassembly of protein complexes.	GO:0007049|cell cycle;GO:0006260|DNA replication;	GO:0005663|DNA replication factor C complex;GO:0005634|nucleus;	GO:0005524|ATP binding;GO:0003689|DNA clamp loader activity;	K11269	CTF18, CHL12; chromosome transmission fidelity protein 18
AT1G04737	21	27	23	23.8207	31	30	13	0.863656	-0.211471	0.61343	0.863564	down	no	AT1G04737	lncRNA	chr1:3202274-3202774:-	.	.	.	.	pfam00112	Peptidase_C1	Papain family cysteine protease.	.	.	.	.	.
AT1G04743	0	1	1	1.49925	1	4	2	0.259839	-1.94431	0.255903	0.597784	down	no	AT1G04743	lncRNA	chr1:3204309-3205338:+	.	.	.	.	pfam03151	TPT	Triose-phosphate Transporter family. This family includes transporters with a specificity for triose phosphate.	GO:0006863|purine nucleobase transport;	GO:0016021|integral component of membrane;GO:0016020|membrane;	GO:0005345|purine nucleobase transmembrane transporter activity;	.	.
AT1G04750	2351	3058	2272	2392.4	2209	2787	1876	0.992924	-0.010245	0.893406	0.969626	down	no	VAMP721	protein_coding	chr1:1331466-1333651:-	SPAC6G9.11	62.8	6e-11	COG5143	pfam00957	Synaptobrevin	Synaptobrevin.	GO:0009920|cell plate formation involved in plant-type cell wall biogenesis;GO:0006887|exocytosis;GO:0015031|protein transport;GO:0006906|vesicle fusion;	GO:0009504|cell plate;GO:0031901|early endosome membrane;GO:0005768|endosome;GO:0016021|integral component of membrane;GO:0005886|plasma membrane;GO:0009506|plasmodesma;GO:0031201|SNARE complex;	GO:0005484|SNAP receptor activity;GO:0000149|SNARE binding;	.	.
AT1G04760	63	63	40	54.215	58	66	40	0.899264	-0.153183	0.580961	0.849354	down	no	VAMP726	protein_coding	chr1:1334533-1336704:+	SPAC6G9.11	62	1e-10	COG5143	pfam00957	Synaptobrevin	Synaptobrevin.	GO:0006887|exocytosis;GO:0015031|protein transport;GO:0006906|vesicle fusion;	GO:0009507|chloroplast;GO:0031901|early endosome membrane;GO:0005768|endosome;GO:0016021|integral component of membrane;GO:0005886|plasma membrane;GO:0031201|SNARE complex;	GO:0005484|SNAP receptor activity;GO:0000149|SNARE binding;	K08511	ATVAMP72; vesicle-associated membrane protein 72
AT1G04763	0	1	0	0.133784	0	0	0	1.72268	0.784657	0.847511	NA	up	no	AT1G04763	lncRNA	chr1:3302153-3302419:-	.	.	.	.	pfam03337	Pox_F12L	Poxvirus F12L protein.	.	.	.	.	.
AT1G04767	2	1	3	2.36385	4	3	1	0.698522	-0.517622	0.683068	0.89412	down	no	AT1G04767	lncRNA	chr1:3302720-3303760:-	.	.	.	.	pfam00646	F-box	F-box domain. This domain is approximately 50 amino acids long, and is usually found in the N-terminal half of a variety of proteins. Two motifs that are commonly found associated with the F-box domain are the leucine rich repeats (LRRs; pfam00560 and pfam07723) and the WD repeat (pfam00400). The F-box domain has a role in mediating protein-protein interactions in a variety of contexts, such as p…	.	.	.	.	.
AT1G04770	270	243	217	227.431	256	188	187	1.01728	0.0247195	0.897275	0.970463	up	no	AT1G04770	protein_coding	chr1:1336274-1337849:-	.	.	.	.	pfam14559	TPR_19	Tetratricopeptide repeat.	GO:0010438|cellular response to sulfur starvation;GO:0009658|chloroplast organization;GO:0010439|regulation of glucosinolate biosynthetic process;	GO:0005634|nucleus;	.	.	.
AT1G04773	16	24	12	14.1246	15	11	9	1.28986	0.367213	0.485644	0.793016	up	no	AT1G04773	lncRNA	chr1:3305948-3306688:+	.	.	.	.	pfam12319	TryThrA_C	Tryptophan-Threonine-rich plasmodium antigen C terminal. This protein is found in eukaryotes. Proteins in this family are typically between 254 to 536 amino acids in length. This family is the C terminal of a surface antigen of malarial Plasmodium species. It is currently being targeted for use as part of a subunit vaccine against Plasmodium falciparum, the main species involved in causing human …	.	.	.	.	.
AT1G04778	52	72	32	37.3416	31	32	16	1.73516	0.795071	0.0247353	0.133978	up	no	AT1G04778	protein_coding	chr1:1339588-1340565:+	.	.	.	.	pfam15457	HopW1-1	Type III T3SS secreted effector HopW1-1/HopPmaA. HopW1-1 is a family of bacterial modular P. syringae Avr effectors that induce accumulation of the signal molecule salicylic acid (SA) and the transcripts of HWI1 (HOPW1-1-INDUCED GENE1) in Arabidopsis. Thus HopW1-1 elicits a resistance response in Arabidopsis.	.	.	.	.	.
AT1G04780	1545	1839	1315	1521.16	1408	1833	1287	0.919876	-0.120489	0.133035	0.416608	down	no	AT1G04780	protein_coding	chr1:1340553-1343793:-	.	.	.	.	pfam11904	GPCR_chapero_1	GPCR-chaperone. This domain, and the associated ANK family repeat pfam00023 domain, together act as a chaperone for biogenesis and folding of the DP receptor for prostaglandin D2.	.	GO:0005737|cytoplasm;GO:0005769|early endosome;GO:0043231|intracellular membrane-bounded organelle;GO:0005770|late endosome;GO:0005886|plasma membrane;	.	.	.
AT1G04783	0	0	1	0.178546	0	0	0	1.72268	0.784657	0.847511	NA	up	no	AT1G04783	lncRNA	chr1:3361410-3362012:-	.	.	.	.	pfam02141	DENN	DENN (AEX-3) domain. DENN (after differentially expressed in neoplastic vs normal cells) is a domain which occurs in several proteins involved in Rab- mediated processes or regulation of MAPK signalling pathways.	GO:0009451|RNA modification;	GO:0043231|intracellular membrane-bounded organelle;	GO:0003700|transcription factor activity, sequence-specific DNA binding;GO:0004519|endonuclease activity;GO:0003723|RNA binding;	.	.
AT1G04790	636	775	623	669.476	706	730	564	0.899661	-0.152547	0.149414	0.445415	down	no	AT1G04790	protein_coding	chr1:1344989-1348868:+	.	.	.	.	pfam13639	zf-RING_2	Ring finger domain.	GO:0071218|cellular response to misfolded protein;GO:0071629|cytoplasm-associated proteasomal ubiquitin-dependent protein catabolic process;GO:0043161|proteasome-mediated ubiquitin-dependent protein catabolic process;GO:0051865|protein autoubiquitination;GO:0000209|protein polyubiquitination;GO:0061635|regulation of protein complex stability;	GO:0005737|cytoplasm;GO:0005829|cytosol;	GO:0046872|metal ion binding;GO:0051787|misfolded protein binding;GO:0061630|ubiquitin protein ligase activity;	.	.
AT1G04800	2	8	0	2.07504	1	2	1	2.06966	1.04939	0.478163	0.787979	up	no	AT1G04800	protein_coding	chr1:1348452-1349478:-	.	.	.	.	pfam14533	USP7_C2	Ubiquitin-specific protease C-terminal. This C-terminal domain on many long ubiquitin-specific proteases has no known function.	.	.	.	.	.
AT1G04803	3	9	9	5.23475	6	3	2	1.69266	0.759295	0.398118	0.732717	up	no	AT1G04803	lncRNA	chr1:3472127-3472558:+	.	.	.	.	pfam14009	DUF4228	Domain of unknown function (DUF4228). This domain is found in plants. The function is not known.	.	.	.	.	.
AT1G04807	0	0	1	0.178546	0	0	0	1.72268	0.784657	0.847511	NA	up	no	AT1G04807	lncRNA	chr1:3514770-3515346:+	.	.	.	.	pfam04425	Bul1_N	Bul1 N terminus. This family contains the N terminus of Saccharomyces cerevisiae Bul1. Bul1 binds the ubiquitin ligase Rsp5, via an N terminal PPSY motif. The complex containing Bul1 and Rsp5 is involved in intracellular trafficking of the general amino acid permease Gap1, degradation of Rog1 in cooperation with Bul2 and GSK-3, and mitochondrial inheritance. Bul1 may contain HEAT repeats.	.	.	.	.	.
AT1G04810	2383	2964	2123	2366.52	2269	2738	1898	0.958368	-0.0613478	0.398857	0.733205	down	no	RPN2B	protein_coding	chr1:1350080-1355466:+	SPBC17D11.07c	761	0	COG5116	pfam13646	HEAT_2	HEAT repeats. This family includes multiple HEAT repeats.	GO:0043161|proteasome-mediated ubiquitin-dependent protein catabolic process;GO:0030163|protein catabolic process;GO:0042176|regulation of protein catabolic process;	GO:0005829|cytosol;GO:0005634|nucleus;GO:0005886|plasma membrane;GO:0000502|proteasome complex;GO:0008540|proteasome regulatory particle, base subcomplex;GO:0034515|proteasome storage granule;	GO:0030234|enzyme regulator activity;	K03032	PSMD1, RPN2; 26S proteasome regulatory subunit N2
AT1G04820	9267	11244	8314	8969.07	7911	10772	7092	0.996081	-0.00566542	0.935846	0.981388	down	no	TUBA4	protein_coding	chr1:1356084-1358547:-	SPBC800.05c	650	0	COG5023	pfam03953	Tubulin_C	Tubulin C-terminal domain. This family includes the tubulin alpha, beta and gamma chains. Members of this family are involved in polymer formation. Tubulins are GTPases. FtsZ can polymerize into tubes, sheets, and rings in vitro and is ubiquitous in eubacteria and archaea. Tubulin is the major component of microtubules. (The FtsZ GTPases have been split into their won family).	GO:0007017|microtubule-based process;	GO:0005737|cytoplasm;GO:0005874|microtubule;	GO:0005525|GTP binding;GO:0003924|GTPase activity;GO:0005200|structural constituent of cytoskeleton;	K07374	TUBA; tubulin alpha
AT1G04823	6	5	4	3.50605	2	4	1	1.96487	0.974435	0.351841	0.693732	up	no	AT1G04823	lncRNA	chr1:3611490-3612255:-	.	.	.	.	pfam00244	2014-03-03	14-3-3 protein.	.	.	.	.	.
AT1G04827	8	4	11	6.97096	6	3	8	1.19543	0.257535	0.749165	0.920207	up	no	AT1G04827	lncRNA	chr1:3615292-3616091:+	.	.	.	.	pfam00104	Hormone_recep	Ligand-binding domain of nuclear hormone receptor. This all helical domain is involved in binding the hormone in these receptors.	.	.	.	.	.
AT1G04830	574	670	501	554.482	536	579	486	0.959378	-0.059829	0.582614	0.84977	down	no	AT1G04830	protein_coding	chr1:1358574-1362019:-	SPAC1952.17c	150	3e-38	COG5210	pfam00566	RabGAP-TBC	Rab-GTPase-TBC domain. Identification of a TBC domain in GYP6_YEAST and GYP7_YEAST, which are GTPase activator proteins of yeast Ypt6 and Ypt7, implies that these domains are GTPase activator proteins of Rab-like small GTPases.	GO:0090630|activation of GTPase activity;GO:0006886|intracellular protein transport;GO:0031338|regulation of vesicle fusion;	GO:0005829|cytosol;GO:0012505|endomembrane system;GO:0005622|intracellular;GO:0016020|membrane;	GO:0005096|GTPase activator activity;GO:0017137|Rab GTPase binding;	.	.
AT1G04833	18	27	8	15.5273	16	15	12	1.05882	0.0824624	0.874018	0.961729	up	no	AT1G04833	lncRNA	chr1:3681804-3684151:-	Cgl2127_1	95.5	5e-20	COG0515	pfam00069	Pkinase	Protein kinase domain.	.	GO:0016021|integral component of membrane;GO:0005886|plasma membrane;	GO:0005524|ATP binding;GO:0004674|protein serine/threonine kinase activity;	.	.
AT1G04837	8	14	17	12.0414	16	13	5	1.04412	0.0622903	0.918125	0.976194	up	no	AT1G04837	lncRNA	chr1:3702554-3703796:-	ML2603	99	1e-22	COG2267	pfam12697	Abhydrolase_6	Alpha/beta hydrolase family. This family contains alpha/beta hydrolase enzymes of diverse specificity.	GO:0009809|lignin biosynthetic process;GO:0006629|lipid metabolic process;GO:0046686|response to cadmium ion;GO:0042542|response to hydrogen peroxide;GO:0006979|response to oxidative stress;GO:0010043|response to zinc ion;	GO:0005783|endoplasmic reticulum;GO:0005794|Golgi apparatus;GO:0005886|plasma membrane;GO:0009506|plasmodesma;	GO:0003846|2-acylglycerol O-acyltransferase activity;GO:0090430|caffeoyl-CoA: alcohol caffeoyl transferase activity;GO:0016787|hydrolase activity;GO:0004622|lysophospholipase activity;	K18368	CSE; caffeoylshikimate esterase [EC:3.1.1.-]
AT1G04840	26	33	31	27.6669	25	33	20	1.03551	0.05034	0.892268	0.969406	up	no	PCMP-H64	protein_coding	chr1:1362227-1365027:-	.	.	.	.	pfam14432	DYW_deaminase	DYW family of nucleic acid deaminases. A family of nucleic acid deaminases prototyped by the plant PPR DYW proteins that are implicated in chloroplast and mitochondrial RNA transcript maturation by numerous C to U editing events. The name derives from the DYW motif present at the C-terminus of the classical plant PPR DYW deaminases. Members of this family are present in bacteria, plants, Naegleri…	GO:0009451|RNA modification;	GO:0043231|intracellular membrane-bounded organelle;	GO:0004519|endonuclease activity;GO:0003723|RNA binding;GO:0008270|zinc ion binding;	.	.
AT1G04850	3197	4039	3022	3300.74	3212	3816	2715	0.932891	-0.100219	0.152593	0.450682	down	no	AT1G04850	protein_coding	chr1:1365107-1368940:-	SPBC6B1.06c	56.2	2e-07	COG5207	pfam09409	PUB	PUB domain. The PUB (also known as PUG) domain is found in peptide N-glycanase where it functions as a AAA ATPase binding domain. This domain is also found on other proteins linked to the ubiquitin-proteasome system.	GO:1904293|negative regulation of ERAD pathway;GO:0032435|negative regulation of proteasomal ubiquitin-dependent protein catabolic process;GO:1903094|negative regulation of protein K48-linked deubiquitination;GO:0031397|negative regulation of protein ubiquitination;GO:2000157|negative regulation of ubiquitin-specific protease activity;GO:0043161|proteasome-mediated ubiquitin-dependent protein cat…	GO:0005737|cytoplasm;GO:0005829|cytosol;GO:0030425|dendrite;GO:0005783|endoplasmic reticulum;GO:0043025|neuronal cell body;GO:0005634|nucleus;GO:0034098|VCP-NPL4-UFD1 AAA ATPase complex;	GO:0051117|ATPase binding;GO:0036435|K48-linked polyubiquitin binding;GO:0071796|K6-linked polyubiquitin binding;GO:0031593|polyubiquitin binding;GO:0043130|ubiquitin binding;GO:0031625|ubiquitin protein ligase binding;	.	.
AT1G04853	9	5	9	4.7982	4	1	1	3.45886	1.79029	0.07426	0.288374	up	no	AT1G04853	lncRNA	chr1:3874538-3874895:-	.	.	.	.	pfam01111	CKS	Cyclin-dependent kinase regulatory subunit.	GO:0045454|cell redox homeostasis;GO:0034599|cellular response to oxidative stress;GO:0006662|glycerol ether metabolic process;	GO:0005829|cytosol;	GO:0016671|oxidoreductase activity, acting on a sulfur group of donors, disulfide as acceptor;GO:0003756|protein disulfide isomerase activity;GO:0015035|protein disulfide oxidoreductase activity;GO:0047134|protein-disulfide reductase activity;GO:0004791|thioredoxin-disulfide reductase activity;	K03671	trxA; thioredoxin 1
AT1G04860	957	1208	894	982.015	902	1151	839	0.936548	-0.0945757	0.280523	0.625794	down	no	UBP2	protein_coding	chr1:1369036-1373103:-	.	.	.	.	pfam00443	UCH	Ubiquitin carboxyl-terminal hydrolase.	GO:0016579|protein deubiquitination;GO:0006511|ubiquitin-dependent protein catabolic process;	GO:0009507|chloroplast;GO:0000502|proteasome complex;	GO:0036459|ubiquitinyl hydrolase activity;GO:0008270|zinc ion binding;	K11844	USP16_45; ubiquitin carboxyl-terminal hydrolase 16/45 [EC:3.4.19.12]
AT1G04870	1266	1656	1163	1260.11	1179	1475	948	1.00705	0.0101412	0.908189	0.973153	up	no	PRMT10	protein_coding	chr1:1373234-1375821:-	.	.	.	.	pfam12847	Methyltransf_18	Methyltransferase domain. Protein in this family function as methyltransferases.	GO:0019919|peptidyl-arginine methylation, to asymmetrical-dimethyl arginine;GO:0006355|regulation of transcription, DNA-templated;GO:0010228|vegetative to reproductive phase transition of meristem;	GO:0005829|cytosol;	GO:0016277|[myelin basic protein]-arginine N-methyltransferase activity;GO:0008469|histone-arginine N-methyltransferase activity;GO:0035242|protein-arginine omega-N asymmetric methyltransferase activity;GO:0035241|protein-arginine omega-N monomethyltransferase activity;	K11434	PRMT1; protein arginine N-methyltransferase 1 [EC:2.1.1.-]
AT1G04873	6	3	0	2.82455	3	2	3	0.955348	-0.0659021	0.957451	0.987427	down	no	AT1G04873	lncRNA	chr1:3951432-3951671:-	.	.	.	.	pfam09928	DUF2160	Predicted small integral membrane protein (DUF2160). The members of this family of hypothetical prokaryotic proteins have no known function. It is thought that they are transmembrane proteins, but their function has not been inferred yet.	.	.	.	.	.
AT1G04877	0	2	0	0.267567	0	0	0	2.8017	1.4863	0.714101	NA	up	no	AT1G04877	lncRNA	chr1:3960944-3961245:+	.	.	.	.	pfam15395	DUF4617	Domain of unknown function (DUF4617). This family of proteins is found in eukaryotes. Proteins in this family are typically between 702 and 1745 amino acids in length.	.	.	.	.	.
AT1G04880	14	14	14	11.0506	7	13	6	1.47003	0.555843	0.344571	0.687021	up	no	HMGB15	protein_coding	chr1:1375824-1379228:-	SPAC57A10.09c	48.1	6e-06	COG5648	pfam01388	ARID	ARID/BRIGHT DNA binding domain. This domain is know as ARID for AT-Rich Interaction Domain, and also known as the BRIGHT domain.	GO:0019760|glucosinolate metabolic process;GO:0009846|pollen germination;GO:0009860|pollen tube growth;GO:0006355|regulation of transcription, DNA-templated;GO:0006351|transcription, DNA-templated;	GO:0005634|nucleus;GO:0090406|pollen tube;	GO:0003700|transcription factor activity, sequence-specific DNA binding;GO:0000400|four-way junction DNA binding;GO:0043565|sequence-specific DNA binding;GO:0008134|transcription factor binding;GO:0044212|transcription regulatory region DNA binding;	.	.
AT1G04883	9	3	4	5.14026	1	5	8	1.00188	0.00270618	0.997733	0.999498	up	no	AT1G04883	lncRNA	chr1:3967959-3968238:-	.	.	.	.	pfam10325	7TM_GPCR_Srz	Serpentine type 7TM GPCR chemoreceptor Srz. Chemoreception is mediated in Caenorhabditis elegans by members of the seven-transmembrane G-protein-coupled receptor class (7TM GPCRs) of proteins which are of the serpentine type. Srz is a solo families amongst the superfamilies of chemoreceptors. Chemoperception is one of the central senses of soil nematodes like C. elegans which are otherwise 'blind…	.	.	.	.	.
AT1G04893	2	5	6	4.52888	4	9	2	0.811434	-0.301454	0.748733	0.920145	down	no	AT1G04893	lncRNA	chr1:3991393-3991738:+	.	.	.	.	pfam03213	Pox_P35	Poxvirus P35 protein.	.	.	.	.	.
AT1G04897	0	1	0	0.133784	0	0	0	1.72268	0.784657	0.847511	NA	up	no	AT1G04897	snRNA	chr1:4006868-4007020:-	.	.	.	.	pfam05373	Pro_3_hydrox_C	L-proline 3-hydroxylase, C-terminal. Iron (II)/2-oxoglutarate (2-OG)-dependent oxygenases catalyse oxidative reactions in a range of metabolic processes. Proline 3-hydroxylase hydroxylates proline at position 3, the first of a 2-OG oxygenase catalyzing oxidation of a free alpha-amino acid. The structure contains conserved motifs present in other 2-OG oxygenases including a jelly roll strand core …	.	.	.	.	.
AT1G04900	396	504	413	425.243	384	527	353	0.926725	-0.109787	0.354394	0.695828	down	no	AT1G04900	protein_coding	chr1:1383841-1387895:+	.	.	.	.	pfam02636	Methyltransf_28	Putative S-adenosyl-L-methionine-dependent methyltransferase. This family is a putative S-adenosyl-L-methionine (SAM)-dependent methyltransferase. In eukaryotes it plays a role in mitochondrial complex I activity.	GO:0046034|ATP metabolic process;GO:0010257|NADH dehydrogenase complex assembly;	GO:0005739|mitochondrion;	GO:0016274|protein-arginine N-methyltransferase activity;	.	.
AT1G04907	1	0	0	0.308276	0	1	0	0.884463	-0.177127	0.960887	NA	down	no	AT1G04907	snRNA	chr1:4007237-4007396:-	.	.	.	.	pfam15308	CEP170_C	CEP170 C-terminus. This family includes the C-terminus of centrosomal protein of 170 kDa (CEP170).	.	.	.	.	.
AT1G04910	1022	1129	883	963.782	849	1101	843	0.962928	-0.0545009	0.562209	0.839081	down	no	OFUT1	protein_coding	chr1:1387871-1391381:-	.	.	.	.	pfam10250	O-FucT	GDP-fucose protein O-fucosyltransferase. This is a family of conserved proteins representing the enzyme responsible for adding O-fucose to EGF (epidermal growth factor-like) repeats. Six highly conserved cysteines are present in O-FucT-1 as well as a DXD-like motif (ERD), conserved in mammals, Drosophila, and C. elegans. Both features are characteristic of several glycosyltransferase families. Th…	GO:0006004|fucose metabolic process;GO:0006486|protein glycosylation;	GO:0005737|cytoplasm;GO:0005768|endosome;GO:0005794|Golgi apparatus;GO:0000139|Golgi membrane;GO:0016021|integral component of membrane;GO:0005802|trans-Golgi network;	GO:0016757|transferase activity, transferring glycosyl groups;	.	.
AT1G04913	0	5	5	3.67867	5	4	3	0.736457	-0.441327	0.685228	0.895501	down	no	AT1G04913	lncRNA	chr1:4011060-4011493:-	.	.	.	.	pfam04276	DUF443	Protein of unknown function (DUF443). Family of uncharacterized proteins.	.	.	.	.	.
AT1G04917	4	4	4	3.29171	3	3	2	1.34295	0.425407	0.682829	0.89412	up	no	AT1G04917	lncRNA	chr1:4013195-4013918:+	.	.	.	.	pfam13041	PPR_2	PPR repeat family. This repeat has no known function. It is about 35 amino acids long and is found in up to 18 copies in some proteins. The family appears to be greatly expanded in plants and fungi. The repeat has been called PPR.	GO:0009451|RNA modification;	GO:0043231|intracellular membrane-bounded organelle;	GO:0004519|endonuclease activity;GO:0003723|RNA binding;	.	.
AT1G04920	6	4	5	4.34951	2	8	2	1.17923	0.237849	0.802295	0.937497	up	no	SPS3	protein_coding	chr1:1391434-1395953:-	sll0045_1	373	1e-115	COG0438	pfam00534	Glycos_transf_1	Glycosyl transferases group 1. Mutations in this domain of human PIGA lead to disease (Paroxysmal Nocturnal haemoglobinuria). Members of this family transfer activated sugars to a variety of substrates, including glycogen, Fructose-6-phosphate and lipopolysaccharides. Members of this family transfer UDP, ADP, GDP or CMP linked sugars. The eukaryotic glycogen synthases may be distant members of th…	GO:0005986|sucrose biosynthetic process;	GO:0005794|Golgi apparatus;	GO:0016157|sucrose synthase activity;GO:0046524|sucrose-phosphate synthase activity;	K00696	E2.4.1.14; sucrose-phosphate synthase [EC:2.4.1.14]
AT1G04923	1	0	0	0.488904	1	1	0	0.501978	-0.994304	0.723718	NA	down	no	AT1G04923	lncRNA	chr1:4068821-4069413:-	.	.	.	.	pfam06421	LepA_C	GTP-binding protein LepA C-terminus. This family consists of the C-terminal region of several pro- and eukaryotic GTP-binding LepA proteins.	.	.	.	.	.
AT1G04927	6	7	13	10.5552	10	18	9	0.650965	-0.619348	0.326413	0.670525	down	no	AT1G04927	lncRNA	chr1:4122066-4122474:-	.	.	.	.	pfam14093	DUF4271	Domain of unknown function (DUF4271). This family of integral membrane proteins is functionally uncharacterized. This family of proteins is found in bacteria. Proteins in this family are typically between 221 and 326 amino acids in length.	.	.	.	.	.
AT1G04930	119	138	85	103.795	95	117	80	1.03469	0.0491981	0.808095	0.939027	up	no	AT1G04930	protein_coding	chr1:1396265-1399122:-	.	.	.	.	pfam15306	LIN37	LIN37. LIN37 is a component of the DREAM (or LINC) complex which represses cell cycle-dependent genes in quiescent cells and plays a role in the cell cycle-dependent activation of G2/M genes.	.	.	.	.	.
AT1G04933	15	16	9	11.034	8	12	8	1.2633	0.337192	0.561791	0.838781	up	no	AT1G04933	lncRNA	chr1:4123641-4125090:+	.	.	.	.	pfam05701	WEMBL	Weak chloroplast movement under blue light. WEMBL consists of several plant proteins required for the chloroplast avoidance response under high intensity blue light. This avoidance response consists in the relocation of chloroplasts on the anticlinal side of exposed cells. Acts in association with PMI2 to maintain the velocity of chloroplast photo-relocation movement via the regulation of cp-acti…	GO:0009904|chloroplast accumulation movement;GO:0009903|chloroplast avoidance movement;	GO:0005829|cytosol;	.	.	.
AT1G04940	1	3	2	1.30716	1	0	1	2.50119	1.32262	0.454015	0.772299	up	no	TIC20-I	protein_coding	chr1:1399182-1400830:+	.	.	.	.	pfam09685	Tic20	Tic20-like protein. Chloroplast function requires the import of nuclear encoded proteins from the cytoplasm across the chloroplast double membrane. This is accomplished by two protein complexes, the Toc complex located at the outer membrane and the Tic complex located at the inner membrane. The Toc complex recognizes specific proteins by a cleavable N-terminal sequence and is primarily responsibl…	GO:0045037|protein import into chloroplast stroma;	GO:0009706|chloroplast inner membrane;GO:0016021|integral component of membrane;	GO:0008565|protein transporter activity;	.	.
AT1G04945	141	200	123	162.712	127	220	173	0.783539	-0.351922	0.0717206	0.281578	down	no	AT1G04945	protein_coding	chr1:1399174-1403112:+	.	.	.	.	pfam04438	zf-HIT	HIT zinc finger. This presumed zinc finger contains up to 6 cysteine residues that could coordinate zinc. The domain is named after the HIT protein. This domain is also found in the Thyroid receptor interacting protein 3 (TRIP-3), which specifically interacts with the ligand binding domain of the thyroid receptor.	GO:0045037|protein import into chloroplast stroma;	GO:0009706|chloroplast inner membrane;GO:0016021|integral component of membrane;	GO:0008565|protein transporter activity;	.	.
AT1G04950	709	865	671	704.515	697	713	597	0.984911	-0.021934	0.835834	0.947696	down	no	TAF6	protein_coding	chr1:1403085-1407531:-	SPCC16C4.18c	306	6e-94	COG5095	pfam07571	DUF1546	Protein of unknown function (DUF1546). Associated with pfam02969 in Transcription initiation factor TFIID subunit 6 (TAF6).	GO:0006352|DNA-templated transcription, initiation;GO:0009860|pollen tube growth;GO:0051090|regulation of sequence-specific DNA binding transcription factor activity;	GO:0000124|SAGA complex;GO:0046695|SLIK (SAGA-like) complex;GO:0005669|transcription factor TFIID complex;	GO:0046982|protein heterodimerization activity;	K03131	TAF6; transcription initiation factor TFIID subunit 6
AT1G04953	0	0	1	0.829468	0	3	1	0.25427	-1.97557	0.400885	NA	down	no	AT1G04953	lncRNA	chr1:4257863-4258637:+	.	.	.	.	pfam03595	SLAC1	Voltage-dependent anion channel. This family of transporters has ten alpha helical transmembrane segments. The structure of a bacterial homologue of SLAC1 shows it to have a trimeric arrangement. The pore is composed of five helices with a conserved Phe residue involved in gating. One homologue, Mae1 from the yeast Schizosaccharomyces pombe, functions as a malate uptake transporter; another, Ssu1…	GO:0009738|abscisic acid-activated signaling pathway;GO:0006820|anion transport;GO:0006873|cellular ion homeostasis;GO:0015698|inorganic anion transport;GO:0050891|multicellular organismal water homeostasis;GO:0015711|organic anion transport;GO:1902456|regulation of stomatal opening;GO:0009737|response to abscisic acid;GO:0010037|response to carbon dioxide;GO:0009270|response to humidity;GO:00101…	GO:0016021|integral component of membrane;GO:0005886|plasma membrane;	GO:0008509|anion transmembrane transporter activity;GO:0019901|protein kinase binding;GO:0019903|protein phosphatase binding;GO:0008308|voltage-gated anion channel activity;	.	.
AT1G04960	745	822	621	680.998	656	778	516	0.998585	-0.00204235	0.98371	0.995355	down	no	AT1G04960	protein_coding	chr1:1407772-1410933:-	.	.	.	.	pfam07889	DUF1664	Protein of unknown function (DUF1664). The members of this family are hypothetical plant proteins of unknown function. The region featured in this family is approximately 100 amino acids long.	.	.	.	.	.
AT1G04970	1410	1392	1122	1200.18	1195	1175	953	1.0439	0.0619824	0.572919	0.844959	up	no	AT1G04970	protein_coding	chr1:1411088-1413627:+	.	.	.	.	pfam02886	LBP_BPI_CETP_C	LBP / BPI / CETP family, C-terminal domain. The N and C terminal domains of the LBP/BPI/CETP family are structurally similar.	GO:1903409|reactive oxygen species biosynthetic process;GO:0010468|regulation of gene expression;	GO:0005615|extracellular space;GO:0005774|vacuolar membrane;GO:0005773|vacuole;	GO:0001530|lipopolysaccharide binding;	.	.
AT1G04973	14	7	13	10.0131	13	9	4	1.20168	0.26505	0.690094	0.896975	up	no	AT1G04973	lncRNA	chr1:4367768-4368493:-	.	.	.	.	pfam08409	DUF1736	Domain of unknown function (DUF1736). This domain of unknown function is found in various hypothetical metazoan proteins.	.	.	.	.	.
AT1G04977	11	15	17	13.6196	21	12	6	0.991342	-0.0125447	0.982647	0.994717	down	no	AT1G04977	lncRNA	chr1:4368980-4369617:+	.	.	.	.	pfam02250	Orthopox_35kD	35kD major secreted virus protein. This family of orthopoxvirus secreted proteins (also known as T1 and A41) interact with members of both the CC and CXC superfamilies of chemokines. It has been suggested that these secreted proteins modulate leukocyte influx into virus-infected tissues.	GO:0009734|auxin-activated signaling pathway;GO:0071249|cellular response to nitrate;GO:0006952|defense response;GO:0048527|lateral root development;GO:0010152|pollen maturation;GO:0080022|primary root development;GO:0016567|protein ubiquitination;GO:0048443|stamen development;	GO:0005634|nucleus;GO:0019005|SCF ubiquitin ligase complex;	GO:0010011|auxin binding;GO:0000822|inositol hexakisphosphate binding;	.	.
AT1G04980	910	976	770	810.016	589	1025	665	1.04483	0.0632695	0.619514	0.866342	up	no	PDIL2-2	protein_coding	chr1:1413644-1416218:-	SPAC17H9.14c	139	1e-35	COG0526	pfam00085	Thioredoxin	Thioredoxin. Thioredoxins are small enzymes that participate in redox reactions, via the reversible oxidation of an active centre disulfide bond. Some members with only the active site are not separated from the noise.	GO:0045454|cell redox homeostasis;GO:0006457|protein folding;GO:0034976|response to endoplasmic reticulum stress;	GO:0005783|endoplasmic reticulum;GO:0005788|endoplasmic reticulum lumen;GO:0009505|plant-type cell wall;	GO:0003756|protein disulfide isomerase activity;	K09584	PDIA6, TXNDC7; protein disulfide-isomerase A6 [EC:5.3.4.1]
AT1G04985	712	829	645	662.437	617	709	510	1.05647	0.0792583	0.412876	0.742472	up	no	AT1G04985	protein_coding	chr1:1416342-1419027:-	.	.	.	.	pfam14264	Glucos_trans_II	Glucosyl transferase GtrII. This family includes glucosyl transferase II from the Shigella phage SfII, which mediates seroconversion of S. flexneri when the phage is integrated into the host chromosome.	.	.	.	.	.
AT1G04990	568	656	500	502.338	384	570	388	1.1443	0.194467	0.0892959	0.325179	up	no	AT1G04990	protein_coding	chr1:1418612-1421863:-	.	.	.	.	pfam00642	zf-CCCH	Zinc finger C-x8-C-x5-C-x3-H type (and similar).	.	GO:0005634|nucleus;	GO:0003677|DNA binding;GO:0046872|metal ion binding;GO:0003729|mRNA binding;GO:0004518|nuclease activity;	.	.
AT1G05000	194	187	153	291.612	306	547	347	0.400007	-1.3219	1.76242e-15	1.37834e-13	down	yes	AT1G05000	protein_coding	chr1:1425539-1428869:+	YNL032w	122	3e-29	COG2365	pfam03162	Y_phosphatase2	Tyrosine phosphatase family. This family is closely related to the pfam00102 and pfam00782 families.	.	GO:0005737|cytoplasm;	GO:0016791|phosphatase activity;GO:0004725|protein tyrosine phosphatase activity;	K18045	SIW14, OCA3; tyrosine-protein phosphatase SIW14 [EC:3.1.3.48]
AT1G05010	478	626	428	560.978	565	817	488	0.730276	-0.453486	7.78996e-05	0.00111947	down	no	ACO4	protein_coding	chr1:1431177-1433010:-	PA4191	105	3e-24	COG3491	pfam03171	2OG-FeII_Oxy	2OG-Fe(II) oxygenase superfamily. This family contains members of the 2-oxoglutarate (2OG) and Fe(II)-dependent oxygenase superfamily. This family includes the C-terminal of prolyl 4-hydroxylase alpha subunit. The holoenzyme has the activity EC:1.14.11.2 catalyzing the reaction: Procollagen L-proline + 2-oxoglutarate + O2 <=> procollagen trans- 4-hydroxy-L-proline + succinate + CO2. The full enzy…	GO:0071398|cellular response to fatty acid;GO:0006952|defense response;GO:0009693|ethylene biosynthetic process;GO:0009835|fruit ripening;GO:0009620|response to fungus;	.	GO:0009815|1-aminocyclopropane-1-carboxylate oxidase activity;GO:0031418|L-ascorbic acid binding;GO:0046872|metal ion binding;	K05933	E1.14.17.4; aminocyclopropanecarboxylate oxidase [EC:1.14.17.4]
AT1G05013	0	0	0	0.147777	0	1	0	0.454107	-1.1389	0.780161	NA	down	no	AT1G05013	lncRNA	chr1:4611526-4611773:+	.	.	.	.	pfam00423	HN	Haemagglutinin-neuraminidase.	.	.	.	.	.
AT1G05017	6	6	6	6.86342	10	8	5	0.69987	-0.514841	0.484704	0.792266	down	no	AT1G05017	lncRNA	chr1:4693764-4693985:-	.	.	.	.	pfam10422	LRS4	Monopolin complex subunit LRS4. Monopolin is a protein complex, originally identified in Saccharomyces cerevisiae, that is required for the segregation of homologous centromeres to opposite poles of a dividing cell during meiosis I. The orthologous complex in Schizosaccharomyces pombe is not required for meiosis I chromosome segregation, but is proposed to play a similar physiological role in cla…	.	.	.	.	.
AT1G05020	69	43	46	40.8387	36	32	22	1.57861	0.658656	0.0588437	0.24623	up	no	AP180	protein_coding	chr1:1435155-1437763:-	.	.	.	.	pfam07651	ANTH	ANTH domain. AP180 is an endocytotic accessory proteins that has been implicated in the formation of clathrin-coated pits. The domain is involved in phosphatidylinositol 4,5-bisphosphate binding and is a universal adaptor for nucleation of clathrin coats.	GO:0048268|clathrin coat assembly;GO:0006897|endocytosis;GO:0015031|protein transport;	GO:0005905|coated pit;GO:0030136|clathrin-coated vesicle;GO:0005794|Golgi apparatus;	GO:0005545|1-phosphatidylinositol binding;GO:0030276|clathrin binding;	.	.
AT1G05023	6	7	2	4.64099	5	3	5	0.973207	-0.0391809	0.965739	0.990272	down	no	AT1G05023	lncRNA	chr1:4694951-4695230:+	.	.	.	.	pfam00001	7tm_1	7 transmembrane receptor (rhodopsin family). This family contains, amongst other G-protein-coupled receptors (GCPRs), members of the opsin family, which have been considered to be typical members of the rhodopsin superfamily. They share several motifs, mainly the seven transmembrane helices, GCPRs of the rhodopsin superfamily. All opsins bind a chromophore, such as 11-cis-retinal. The function of…	.	.	.	.	.
AT1G05027	0	1	0	0.133784	0	0	0	1.72268	0.784657	0.847511	NA	up	no	AT1G05027	lncRNA	chr1:4697501-4698167:-	.	.	.	.	pfam02378	PTS_EIIC	Phosphotransferase system, EIIC. The bacterial phosphoenolpyruvate: sugar phosphotransferase system (PTS) is a multi-protein system involved in the regulation of a variety of metabolic and transcriptional processes. The sugar-specific permease of the PTS consists of three domains (IIA, IIB and IIC). The IIC domain catalyses the transfer of a phosphoryl group from IIB to the sugar substrate.	.	.	.	.	.
AT1G05030	196	233	192	206.855	216	251	163	0.879137	-0.185841	0.215478	0.547145	down	no	AT1G05030	protein_coding	chr1:1438048-1441933:-	.	.	.	.	pfam00083	Sugar_tr	Sugar (and other) transporter.	GO:0008643|carbohydrate transport;	GO:0031969|chloroplast membrane;GO:0016021|integral component of membrane;	GO:0022857|transmembrane transporter activity;	.	.
AT1G05033	19	26	12	14.2215	5	16	11	1.56656	0.647602	0.239997	0.578306	up	no	AT1G05033	lncRNA	chr1:4714570-4715063:-	.	.	.	.	pfam07897	DUF1675	Protein of unknown function (DUF1675). The members of this family are sequences derived from hypothetical plant proteins of unknown function. One member of this family is annotated as a putative RNA-binding protein, but no evidence was found to support this.	GO:0009737|response to abscisic acid;GO:0009414|response to water deprivation;GO:0007165|signal transduction;	GO:0005634|nucleus;	.	.	.
AT1G05040	0	0	2	0.357093	0	0	0	3.59181	1.84471	0.626387	NA	up	no	AT1G05040	protein_coding	chr1:1447369-1448463:-	.	.	.	.	pfam14555	UBA_4	UBA-like domain.	.	.	.	.	.
AT1G05043	46	42	28	34.786	40	38	19	1.0681	0.0950532	0.789963	0.93299	up	no	AT1G05043	lncRNA	chr1:4800688-4801256:+	.	.	.	.	pfam02053	Gene66	Gene 66 (IR5) protein.	.	.	.	.	.
AT1G05047	3	5	4	4.00858	4	4	4	0.875897	-0.191166	0.839436	0.94888	down	no	AT1G05047	lncRNA	chr1:4805676-4806123:+	.	.	.	.	pfam09273	Rubis-subs-bind	Rubisco LSMT substrate-binding. Members of this family adopt a multihelical structure, with an irregular array of long and short alpha-helices. They allow binding of the protein to substrate, such as the N-terminal tails of histones H3 and H4 and the large subunit of the Rubisco holoenzyme complex.	GO:0018026|peptidyl-lysine monomethylation;GO:0018023|peptidyl-lysine trimethylation;	GO:0009507|chloroplast;GO:0009570|chloroplast stroma;	GO:0030785|[ribulose-bisphosphate carboxylase]-lysine N-methyltransferase activity;GO:0016279|protein-lysine N-methyltransferase activity;	K00592	E2.1.1.127; [ribulose-bisphosphate carboxylase]-lysine N-methyltransferase [EC:2.1.1.127]
AT1G05055	287	367	252	276.14	227	307	239	1.03312	0.0470098	0.731827	0.913168	up	no	GTF2H2	protein_coding	chr1:1448631-1450901:-	YLR005w	290	1e-90	COG5151	pfam04056	Ssl1	Ssl1-like. Ssl1-like proteins are 40kDa subunits of the Transcription factor II H complex.	GO:0006289|nucleotide-excision repair;GO:0006357|regulation of transcription from RNA polymerase II promoter;GO:0006351|transcription, DNA-templated;	GO:0000439|core TFIIH complex;GO:0005675|holo TFIIH complex;	GO:0003676|nucleic acid binding;GO:0008270|zinc ion binding;	K03142	TFIIH2, GTF2H2, SSL1; transcription initiation factor TFIIH subunit 2
AT1G05057	5	8	9	7.24343	11	5	5	0.9247	-0.112942	0.879802	0.964448	down	no	AT1G05057	snRNA	chr1:4842275-4842469:+	.	.	.	.	pfam12063	DUF3543	Domain of unknown function (DUF3543). This presumed domain is functionally uncharacterized. This domain is found in eukaryotes. This domain is typically between 217 to 291 amino acids in length. This domain is found associated with pfam00069. This domain has a single completely conserved residue A that may be functionally important.	.	.	.	.	.
AT1G05060	203	232	160	217.799	207	302	210	0.73416	-0.445834	0.00322776	0.026968	down	no	AT1G05060	protein_coding	chr1:1451002-1452872:-	.	.	.	.	pfam13751	DDE_Tnp_1_6	Transposase DDE domain. Transposase proteins are necessary for efficient DNA transposition. This domain is a member of the DDE superfamily, which contain three carboxylate residues that are believed to be responsible for coordinating metal ions needed for catalysis.	.	.	.	.	.
AT1G05065	5	13	4	8.06805	5	11	11	0.692563	-0.529982	0.463324	0.778819	down	no	CLE20	protein_coding	chr1:1454606-1455322:-	.	.	.	.	pfam11186	DUF2972	Protein of unknown function (DUF2972). Some members in this family of proteins with unknown function are annotated as sugar transferase proteins, however this cannot be confirmed.	GO:0045168|cell-cell signaling involved in cell fate commitment;GO:0007275|multicellular organismal development;	GO:0048046|apoplast;GO:0005615|extracellular space;	GO:0033612|receptor serine/threonine kinase binding;	.	.
AT1G05070	367	413	307	332.896	327	357	251	1.03073	0.0436601	0.727929	0.911215	up	no	AT1G05070	protein_coding	chr1:1457007-1458802:-	.	.	.	.	pfam06364	DUF1068	Protein of unknown function (DUF1068). This family consists of several hypothetical plant proteins from Arabidopsis thaliana and Oryza sativa. The function of this family is unknown.	.	.	.	.	.
AT1G05077	4	2	1	1.2957	0	0	1	5.7256	2.51743	0.189725	0.509326	up	no	AT1G05077	lncRNA	chr1:4915883-4916216:-	.	.	.	.	pfam03899	ATP_synt_I	ATP synthase I chain.	.	.	.	.	.
AT1G05083	13	9	8	9.79509	14	6	8	0.936025	-0.0953812	0.883785	0.966107	down	no	AT1G05083	lncRNA	chr1:4920783-4921480:+	.	.	.	.	pfam04647	AgrB	Accessory gene regulator B. The arg locus consists of two transcripts: RNAII and RNAIII. RNAII encodes four genes (agrA, B, C, and D) whose gene products assemble a quorum sensing system. AgrB and AgrD are essential for the production of the autoinducing peptide which functions as a signal for quorum sensing. AgrB is a transmembrane protein.	.	.	.	.	.
AT1G05087	112	112	100	97.0083	80	94	86	1.10241	0.140663	0.511745	0.810266	up	no	AT1G05087	protein_coding	chr1:1463108-1464173:+	.	.	.	.	pfam05793	TFIIF_alpha	Transcription initiation factor IIF, alpha subunit (TFIIF-alpha). Transcription initiation factor IIF, alpha subunit (TFIIF-alpha) or RNA polymerase II-associating protein 74 (RAP74) is the large subunit of transcription factor IIF (TFIIF), which is essential for accurate initiation and stimulates elongation by RNA polymerase II.	.	.	.	.	.
AT1G05090	37	45	43	38.6975	37	36	34	1.03239	0.0459924	0.886529	0.966705	up	no	AT1G05090	protein_coding	chr1:1464239-1465875:+	.	.	.	.	pfam13279	4HBT_2	Thioesterase-like superfamily. This family contains a wide variety of enzymes, principally thioesterases. These enzymes are part of the Hotdog fold superfamily.	.	.	.	.	.
AT1G05093	0	0	1	0.178546	0	0	0	1.72268	0.784657	0.847511	NA	up	no	AT1G05093	lncRNA	chr1:4953017-4953522:+	.	.	.	.	pfam00831	Ribosomal_L29	Ribosomal L29 protein.	.	.	.	.	.
AT1G05100	21	39	24	33.2396	22	73	27	0.628038	-0.671076	0.105759	0.361538	down	no	MAPKKK18	protein_coding	chr1:1469541-1470881:+	.	.	.	.	pfam00069	Pkinase	Protein kinase domain.	GO:0009738|abscisic acid-activated signaling pathway;GO:0032147|activation of protein kinase activity;GO:1902457|negative regulation of stomatal opening;GO:0009789|positive regulation of abscisic acid-activated signaling pathway;GO:1900057|positive regulation of leaf senescence;GO:0046777|protein autophosphorylation;GO:0007346|regulation of mitotic cell cycle;GO:2000038|regulation of stomatal com…	GO:0005737|cytoplasm;GO:0005634|nucleus;	GO:0005524|ATP binding;GO:0004709|MAP kinase kinase kinase activity;GO:0004672|protein kinase activity;GO:0004674|protein serine/threonine kinase activity;	.	.
AT1G05103	0	0	1	0.178546	0	0	0	1.72268	0.784657	0.847511	NA	up	no	AT1G05103	lncRNA	chr1:4996758-4997068:+	.	.	.	.	pfam01068	DNA_ligase_A_M	ATP dependent DNA ligase domain. This domain belongs to a more diverse superfamily, including pfam01331 and pfam01653.	.	.	.	.	.
AT1G05120	981	1193	944	1043.27	1094	1168	903	0.871119	-0.199058	0.0318439	0.160804	down	no	AT1G05120	protein_coding	chr1:1471323-1476289:-	.	.	.	.	pfam00176	SNF2_N	SNF2 family N-terminal domain. This domain is found in proteins involved in a variety of processes including transcription regulation (e.g., SNF2, STH1, brahma, MOT1), DNA repair (e.g., ERCC6, RAD16, RAD5), DNA recombination (e.g., RAD54), and chromatin unwinding (e.g., ISWI) as well as a variety of other proteins with little functional information (e.g., lodestar, ETL1).	GO:0006289|nucleotide-excision repair;GO:0070647|protein modification by small protein conjugation or removal;GO:0000720|pyrimidine dimer repair by nucleotide-excision repair;	GO:0000109|nucleotide-excision repair complex;GO:0005634|nucleus;	GO:0005524|ATP binding;GO:0004003|ATP-dependent DNA helicase activity;GO:0003677|DNA binding;GO:0061630|ubiquitin protein ligase activity;GO:0008270|zinc ion binding;	K15083	RAD16; DNA repair protein RAD16
AT1G05123	16	11	14	11.9661	13	11	7	1.19421	0.256058	0.655719	0.88347	up	no	AT1G05123	lncRNA	chr1:5102981-5103303:+	.	.	.	.	pfam00043	GST_C	Glutathione S-transferase, C-terminal domain. GST conjugates reduced glutathione to a variety of targets including S-crystallin from squid, the eukaryotic elongation factor 1-gamma, the HSP26 family of stress-related proteins and auxin-regulated proteins in plants. Stringent starvation proteins in Escherichia coli are also included in the alignment but are not known to have GST activity. The glut…	.	.	.	.	.
AT1G05136	0	0	0	0.180628	1	0	0	0.454107	-1.1389	0.780161	NA	down	no	AT1G05136	protein_coding	chr1:1478923-1479063:+	.	.	.	.	pfam06576	DUF1133	Protein of unknown function (DUF1133). This family consists of a number of hypothetical proteins from Escherichia coli O157:H7 and Salmonella typhi. The function of this family is unknown.	.	.	.	.	.
AT1G05140	293	396	268	281.119	233	322	210	1.1092	0.149525	0.268214	0.612721	up	no	ARASP2	protein_coding	chr1:1482546-1484059:+	slr1821	216	7e-64	COG0750	pfam02163	Peptidase_M50	Peptidase family M50.	GO:0009409|response to cold;	GO:0009507|chloroplast;GO:0009706|chloroplast inner membrane;GO:0016021|integral component of membrane;	GO:0046872|metal ion binding;GO:0004222|metalloendopeptidase activity;	.	.
AT1G05143	8	3	8	4.77681	2	6	2	1.80654	0.853232	0.365779	0.705794	up	no	AT1G05143	lncRNA	chr1:5178738-5179002:-	.	.	.	.	pfam11858	DUF3378	Domain of unknown function (DUF3378). This domain is functionally uncharacterized. This domain is found in bacteria. This presumed domain is about 80 amino acids in length.	.	.	.	.	.
AT1G05147	50	75	56	78.0701	81	113	90	0.562315	-0.830549	0.000457192	0.00520665	down	no	AT1G05147	lncRNA	chr1:5180695-5181247:+	FN0505	95.5	4e-23	COG2071	pfam07722	Peptidase_C26	Peptidase C26. These peptidases have gamma-glutamyl hydrolase activity; that is they catalyse the cleavage of the gamma-glutamyl bond in poly-gamma-glutamyl substrates. They are structurally related to pfam00117, but contain extensions in four loops and at the C terminus.	GO:0006541|glutamine metabolic process;GO:2000032|regulation of secondary shoot formation;	.	GO:0016787|hydrolase activity;GO:0016740|transferase activity;	.	.
AT1G05150	1376	1622	1181	1341.35	1225	1608	1126	0.936546	-0.0945777	0.249254	0.589729	down	no	AT1G05150	protein_coding	chr1:1484067-1487027:-	.	.	.	.	pfam13414	TPR_11	TPR repeat.	.	GO:0005768|endosome;GO:0005794|Golgi apparatus;GO:0005886|plasma membrane;GO:0009506|plasmodesma;GO:0005802|trans-Golgi network;	GO:0005509|calcium ion binding;	.	.
AT1G05153	0	1	0	0.133784	0	0	0	1.72268	0.784657	0.847511	NA	up	no	AT1G05153	lncRNA	chr1:5191674-5192677:+	.	.	.	.	pfam07099	DUF1361	Protein of unknown function (DUF1361). This family consists of several hypothetical bacterial proteins of around 200 residues in length. The function of this family is unknown although some members are annotated as being putative integral membrane proteins.	.	.	.	.	.
AT1G05160	264	281	214	243.52	264	253	194	0.943645	-0.0836837	0.577141	0.847515	down	no	KAO1	protein_coding	chr1:1487378-1491005:-	slr0574	185	3e-50	COG2124	pfam00067	p450	Cytochrome P450. Cytochrome P450s are haem-thiolate proteins involved in the oxidative degradation of various compounds. They are particularly well known for their role in the degradation of environmental toxins and mutagens. They can be divided into 4 classes, according to the method by which electrons from NAD(P)H are delivered to the catalytic site. Sequence conservation is relatively low with…	GO:0016132|brassinosteroid biosynthetic process;GO:0010268|brassinosteroid homeostasis;GO:0009686|gibberellin biosynthetic process;GO:0007275|multicellular organismal development;GO:0016125|sterol metabolic process;	GO:0005783|endoplasmic reticulum;GO:0005789|endoplasmic reticulum membrane;GO:0016021|integral component of membrane;	GO:0051777|ent-kaurenoate oxidase activity;GO:0020037|heme binding;GO:0005506|iron ion binding;	K04123	KAO; ent-kaurenoic acid hydroxylase [EC:1.14.13.79]
AT1G05163	1	0	0	0.368089	0	0	1	0.884462	-0.177128	0.958359	NA	down	no	AT1G05163	lncRNA	chr1:5297847-5298571:-	.	.	.	.	pfam12318	FAD-SLDH	Membrane bound FAD containing D-sorbitol dehydrogenase. This family of proteins is found in bacteria. Proteins in this family are typically between 168 and 189 amino acids in length. There is a conserved ALM sequence motif. This family is a membrane protein (FAD-SLDH) involved in oxidation of D-sorbitol to L-sorbose.	.	.	.	.	.
AT1G05170	385	482	336	389.212	358	482	323	0.917721	-0.123873	0.289724	0.635566	down	no	B3GALT2	protein_coding	chr1:1490974-1494248:-	.	.	.	.	pfam01762	Galactosyl_T	Galactosyltransferase. This family includes the galactosyltransferases UDP-galactose:2-acetamido-2-deoxy-D-glucose3beta-galactosyltransferase and UDP-Gal:beta-GlcNAc beta 1,3-galactosyltranferase. Specific galactosyltransferases transfer galactose to GlcNAc terminal chains in the synthesis of the lacto-series oligosaccharides types 1 and 2.	GO:0006486|protein glycosylation;	GO:0005794|Golgi apparatus;GO:0000139|Golgi membrane;GO:0016021|integral component of membrane;	GO:0008378|galactosyltransferase activity;	.	.
AT1G05180	1045	1183	946	992.157	953	1103	781	0.994674	-0.00770505	0.930487	0.979904	down	no	AXR1	protein_coding	chr1:1498114-1501953:-	SPAC323.06c	291	6e-89	COG0476	pfam00899	ThiF	ThiF family. This family contains a repeated domain in ubiquitin activating enzyme E1 and members of the bacterial ThiF/MoeB/HesA family.	GO:0010252|auxin homeostasis;GO:0009734|auxin-activated signaling pathway;GO:0006281|DNA repair;GO:0009965|leaf morphogenesis;GO:0045116|protein neddylation;GO:0007131|reciprocal meiotic recombination;GO:0009735|response to cytokinin;GO:0009414|response to water deprivation;	GO:0005829|cytosol;GO:0005634|nucleus;	GO:0019781|NEDD8 activating enzyme activity;GO:0000166|nucleotide binding;	K04532	APPBP1; amyloid beta precursor protein binding protein 1
AT1G05183	7	7	8	8.04371	8	7	10	0.770322	-0.376466	0.5853	0.85122	down	no	AT1G05183	lncRNA	chr1:5402553-5403853:+	all0004	296	6e-96	COG0224	pfam00231	ATP-synt	ATP synthase.	GO:0015986|ATP synthesis coupled proton transport;GO:2000067|regulation of root morphogenesis;	GO:0009507|chloroplast;GO:0009544|chloroplast ATP synthase complex;GO:0045261|proton-transporting ATP synthase complex, catalytic core F(1);	GO:0030234|enzyme regulator activity;GO:0046933|proton-transporting ATP synthase activity, rotational mechanism;	K02115	ATPF1G, atpG; F-type H+-transporting ATPase subunit gamma
AT1G05187	9	4	4	4.86594	4	7	2	1.2109	0.276076	0.759068	0.922917	up	no	AT1G05187	lncRNA	chr1:5406134-5407357:-	.	.	.	.	pfam13921	Myb_DNA-bind_6	Myb-like DNA-binding domain. This family contains the DNA binding domains from Myb proteins, as well as the SANT domain family.	.	.	.	.	.
AT1G05190	481	597	518	458.285	408	453	328	1.19453	0.256437	0.0317521	0.160527	up	no	RPL6	protein_coding	chr1:1502251-1503853:-	all4201	184	1e-55	COG0097	pfam00347	Ribosomal_L6	Ribosomal protein L6.	GO:0009793|embryo development ending in seed dormancy;GO:0009735|response to cytokinin;GO:0006412|translation;	GO:0009507|chloroplast;GO:0009941|chloroplast envelope;GO:0009570|chloroplast stroma;GO:0016020|membrane;GO:0005840|ribosome;	GO:0003723|RNA binding;GO:0019843|rRNA binding;GO:0003735|structural constituent of ribosome;	K02933	RP-L6, MRPL6, rplF; large subunit ribosomal protein L6
AT1G05200	245	224	188	200.546	204	201	150	1.05226	0.0734966	0.661044	0.885866	up	no	GLR3.4	protein_coding	chr1:1504941-1509152:+	SP0749	54.3	1e-06	COG0683	pfam01094	ANF_receptor	Receptor family ligand binding region. This family includes extracellular ligand binding domains of a wide range of receptors. This family also includes the bacterial amino acid binding proteins of known structure.	GO:0006816|calcium ion transport;GO:0019722|calcium-mediated signaling;GO:0071311|cellular response to acetate;GO:0071230|cellular response to amino acid stimulus;GO:0070417|cellular response to cold;GO:0071260|cellular response to mechanical stimulus;GO:0009611|response to wounding;	GO:0009507|chloroplast;GO:0016021|integral component of membrane;GO:0005886|plasma membrane;GO:0009536|plastid;	GO:0005262|calcium channel activity;GO:0008066|glutamate receptor activity;GO:0004970|ionotropic glutamate receptor activity;GO:0015276|ligand-gated ion channel activity;	K05387	GRIP; glutamate receptor, ionotropic, plant
AT1G05203	13	28	15	17.9357	14	27	14	0.902859	-0.147428	0.757337	0.922665	down	no	AT1G05203	lncRNA	chr1:5445341-5445782:-	.	.	.	.	pfam10828	DUF2570	Protein of unknown function (DUF2570). This is a family of proteins with unknown function.	.	.	.	.	.
AT1G05205	721	809	611	625.231	599	575	477	1.1416	0.19106	0.09564	0.34041	up	no	AT1G05205	protein_coding	chr1:1509103-1510341:-	.	.	.	.	pfam03649	UPF0014	Uncharacterized protein family (UPF0014).	.	.	.	.	.
AT1G05207	70	71	74	45.6207	33	19	14	2.9073	1.53968	1.02137e-05	0.000184917	up	yes	AT1G05207	lncRNA	chr1:5447212-5447569:+	.	.	.	.	pfam06044	DRP	Dam-replacing family. Dam-replacing protein (DRP) is an restriction endonuclease that is flanked by pseudo-transposable small repeat elements. The replacement of Dam-methylase by DRP allows phase variation through slippage-like mechanisms in several pathogenic isolates of Neisseria meningitidis.	GO:0009765|photosynthesis, light harvesting;GO:0018298|protein-chromophore linkage;	GO:0009535|chloroplast thylakoid membrane;GO:0016021|integral component of membrane;GO:0009523|photosystem II;	GO:0016168|chlorophyll binding;	.	.
AT1G05210	267	331	237	256.944	223	305	203	1.01465	0.0209789	0.877143	0.962864	up	no	AT1G05210	protein_coding	chr1:1510404-1511683:+	.	.	.	.	pfam10914	DUF2781	Protein of unknown function (DUF2781). This is a eukaryotic family of uncharacterized proteins. Some of the proteins in this family are annotated as membrane proteins.	.	.	.	.	.
AT1G05213	86	55	83	71.225	86	80	38	1.01139	0.0163355	0.958454	0.987531	up	no	AT1G05213	lncRNA	chr1:5479274-5481730:-	.	.	.	.	pfam01073	3Beta_HSD	3-beta hydroxysteroid dehydrogenase/isomerase family. The enzyme 3 beta-hydroxysteroid dehydrogenase/5-ene-4-ene isomerase (3 beta-HSD) catalyses the oxidation and isomerization of 5-ene-3 beta-hydroxypregnene and 5-ene-hydroxyandrostene steroid precursors into the corresponding 4-ene-ketosteroids necessary for the formation of all classes of steroid hormones.	GO:0007623|circadian rhythm;GO:0009809|lignin biosynthetic process;GO:0009409|response to cold;	GO:0005829|cytosol;	GO:0016621|cinnamoyl-CoA reductase activity;GO:0050662|coenzyme binding;	K09753	CCR; cinnamoyl-CoA reductase [EC:1.2.1.44]
AT1G05217	1	2	0	0.428066	0	0	0	4.44704	2.15284	0.491854	NA	up	no	AT1G05217	lncRNA	chr1:5521653-5521896:-	.	.	.	.	pfam03845	Spore_permease	Spore germination protein.	.	.	.	.	.
AT1G05220	76	106	53	77.2544	86	81	67	0.872627	-0.196564	0.424028	0.752232	down	no	AT1G05220	protein_coding	chr1:1511895-1512842:+	.	.	.	.	pfam10914	DUF2781	Protein of unknown function (DUF2781). This is a eukaryotic family of uncharacterized proteins. Some of the proteins in this family are annotated as membrane proteins.	GO:0042632|cholesterol homeostasis;	GO:0005783|endoplasmic reticulum;GO:0016021|integral component of membrane;GO:0005764|lysosome;GO:0031965|nuclear membrane;GO:0005886|plasma membrane;GO:0005791|rough endoplasmic reticulum;GO:0030867|rough endoplasmic reticulum membrane;	.	.	.
AT1G05230	48	67	54	35.2426	18	23	11	2.9123	1.54216	1.53208e-05	0.000265464	up	yes	HDG2	protein_coding	chr1:1512896-1518900:-	.	.	.	.	pfam01852	START	START domain.	GO:0048497|maintenance of floral organ identity;GO:0006351|transcription, DNA-templated;GO:0010090|trichome morphogenesis;	GO:0005634|nucleus;	GO:0003700|transcription factor activity, sequence-specific DNA binding;GO:0008289|lipid binding;GO:0043565|sequence-specific DNA binding;	.	.
AT1G05240	28	26	42	21.7086	17	13	6	2.44756	1.29135	0.00849215	0.0589553	up	no	PER2	protein_coding	chr1:1520278-1523023:+	.	.	.	.	pfam00141	peroxidase	Peroxidase.	GO:0042744|hydrogen peroxide catabolic process;GO:0009808|lignin metabolic process;GO:0009664|plant-type cell wall organization;GO:0006979|response to oxidative stress;	GO:0005576|extracellular region;GO:0009505|plant-type cell wall;GO:0009506|plasmodesma;	GO:0020037|heme binding;GO:0046872|metal ion binding;GO:0004601|peroxidase activity;	K00430	E1.11.1.7; peroxidase [EC:1.11.1.7]
AT1G05243	14	6	8	7.99077	7	11	3	1.24332	0.314192	0.6657	0.887701	up	no	AT1G05243	lncRNA	chr1:5668441-5668939:-	.	.	.	.	pfam10325	7TM_GPCR_Srz	Serpentine type 7TM GPCR chemoreceptor Srz. Chemoreception is mediated in Caenorhabditis elegans by members of the seven-transmembrane G-protein-coupled receptor class (7TM GPCRs) of proteins which are of the serpentine type. Srz is a solo families amongst the superfamilies of chemoreceptors. Chemoperception is one of the central senses of soil nematodes like C. elegans which are otherwise 'blind…	.	.	.	.	.
AT1G05250	21	51	35	21.5656	9	4	14	3.32491	1.73331	0.00119805	0.0118112	up	yes	PER2	protein_coding	chr1:1525601-1527360:-	.	.	.	.	pfam00141	peroxidase	Peroxidase.	GO:0042744|hydrogen peroxide catabolic process;GO:0009808|lignin metabolic process;GO:0009664|plant-type cell wall organization;GO:0006979|response to oxidative stress;	GO:0005576|extracellular region;GO:0009505|plant-type cell wall;GO:0009506|plasmodesma;	GO:0020037|heme binding;GO:0046872|metal ion binding;GO:0004601|peroxidase activity;	K00430	E1.11.1.7; peroxidase [EC:1.11.1.7]
AT1G05253	10	12	13	9.36673	6	13	4	1.4062	0.4918	0.45051	0.769868	up	no	AT1G05253	lncRNA	chr1:5723094-5723466:-	.	.	.	.	pfam09948	DUF2182	Predicted metal-binding integral membrane protein (DUF2182). This domain, found in various hypothetical bacterial membrane proteins having predicted metal-binding properties, has no known function.	.	.	.	.	.
AT1G05257	1	0	0	0.515866	0	1	1	0.476112	-1.07063	0.69895	NA	down	no	AT1G05257	ncRNA	chr1:5726556-5726671:+	.	.	.	.	pfam01698	FLO_LFY	Floricaula / Leafy protein. This family consists of various plant development proteins which are homologues of floricaula (FLO) and Leafy (LFY) proteins which are floral meristem identity proteins. Mutations in the sequences of these proteins affect flower and leaf development.	.	.	.	.	.
AT1G05260	3308	3729	2966	3253.24	3134	3850	2692	0.920291	-0.119837	0.0898589	0.326609	down	no	PER3	protein_coding	chr1:1529767-1531484:+	.	.	.	.	pfam00141	peroxidase	Peroxidase.	GO:0042744|hydrogen peroxide catabolic process;GO:0042538|hyperosmotic salinity response;GO:0009664|plant-type cell wall organization;GO:0009409|response to cold;GO:0009269|response to desiccation;GO:0006979|response to oxidative stress;	GO:0005783|endoplasmic reticulum;GO:0005576|extracellular region;GO:0009505|plant-type cell wall;GO:0009506|plasmodesma;	GO:0020037|heme binding;GO:0046872|metal ion binding;GO:0004601|peroxidase activity;	K00430	E1.11.1.7; peroxidase [EC:1.11.1.7]
AT1G05267	0	0	1	0.769655	0	4	0	0.275022	-1.86238	0.478521	NA	down	no	AT1G05267	lncRNA	chr1:5757508-5758384:+	.	.	.	.	pfam08217	DUF1712	Fungal domain of unknown function (DUF1712). The function of this family of proteins is unknown.	.	.	.	.	.
AT1G05270	981	1170	846	956.222	921	1028	833	0.948171	-0.0767809	0.407586	0.738697	down	no	AT1G05270	protein_coding	chr1:1531641-1534767:-	MA0008	132	2e-32	COG1916	pfam01963	TraB	TraB family. pAD1 is a hemolysin/bacteriocin plasmid originally identified in Enterococcus faecalis DS16. It encodes a mating response to a peptide sex pheromone, cAD1, secreted by recipient bacteria. Once the plasmid pAD1 is acquired, production of the pheromone ceases--a trait related in part to a determinant designated traB. However a related protein is found in C. elegans, suggesting that mem…	.	.	.	.	.
AT1G05273	9	7	6	5.88709	3	10	2	1.37243	0.456736	0.582295	0.849592	up	no	AT1G05273	snRNA	chr1:5758382-5758575:+	.	.	.	.	pfam05035	DGOK	2-keto-3-deoxy-galactonokinase. 2-keto-3-deoxy-galactonokinase EC:2.7.1.58 catalyses the second step in D-galactonate degradation.	.	.	.	.	.
AT1G05277	29	25	37	26.2283	25	20	20	1.25391	0.326434	0.430061	0.757383	up	no	AT1G05277	lncRNA	chr1:5777100-5777828:+	.	.	.	.	pfam00179	UQ_con	Ubiquitin-conjugating enzyme. Proteins destined for proteasome-mediated degradation may be ubiquitinated. Ubiquitination follows conjugation of ubiquitin to a conserved cysteine residue of UBC homologues. TSG101 is one of several UBC homologues that lacks this active site cysteine.	GO:0006301|postreplication repair;GO:0070534|protein K63-linked ubiquitination;GO:0046686|response to cadmium ion;GO:0010039|response to iron ion;GO:0010053|root epidermal cell differentiation;GO:0006511|ubiquitin-dependent protein catabolic process;	GO:0005737|cytoplasm;GO:0005634|nucleus;	GO:0005524|ATP binding;GO:0061630|ubiquitin protein ligase activity;GO:0031625|ubiquitin protein ligase binding;GO:0004842|ubiquitin-protein transferase activity;	K10580	UBE2N, BLU, UBC13; ubiquitin-conjugating enzyme E2 N [EC:62.3.2.23]
AT1G05280	119	196	117	139.144	132	158	124	0.912536	-0.132046	0.482674	0.790746	down	no	AT1G05280	protein_coding	chr1:1534830-1537602:-	.	.	.	.	pfam04646	DUF604	Protein of unknown function, DUF604. This family includes a conserved region found in several uncharacterized plant proteins.	.	.	.	.	.
AT1G05283	1	1	1	0.472829	0	0	0	4.82882	2.27167	0.410591	NA	up	no	AT1G05283	lncRNA	chr1:5828817-5829035:-	.	.	.	.	pfam00001	7tm_1	7 transmembrane receptor (rhodopsin family). This family contains, amongst other G-protein-coupled receptors (GCPRs), members of the opsin family, which have been considered to be typical members of the rhodopsin superfamily. They share several motifs, mainly the seven transmembrane helices, GCPRs of the rhodopsin superfamily. All opsins bind a chromophore, such as 11-cis-retinal. The function of…	.	.	.	.	.
AT1G05287	5	12	8	8.01049	10	9	5	0.919546	-0.121006	0.861056	0.95671	down	no	AT1G05287	lncRNA	chr1:5837499-5837891:-	.	.	.	.	pfam12457	TIP_N	Tuftelin interacting protein N terminal. This domain family is found in eukaryotes, and is typically between 99 and 114 amino acids in length. The family is found in association with pfam08697, pfam01585. There are two completely conserved residues (G and F) that may be functionally important. TIP is involved in enamel assembly by interacting with one of the major proteins responsible for biomine…	GO:0000398|mRNA splicing, via spliceosome;GO:0042752|regulation of circadian rhythm;GO:0000390|spliceosomal complex disassembly;	GO:0031981|nuclear lumen;GO:0071008|U2-type post-mRNA release spliceosomal complex;	GO:0003677|DNA binding;GO:1990446|U1 snRNP binding;	K13103	TFIP11; tuftelin-interacting protein 11
AT1G05293	13	11	19	13.0283	13	14	8	1.1256	0.17069	0.760983	0.923796	up	no	AT1G05293	lncRNA	chr1:5855473-5855751:-	.	.	.	.	pfam06837	Fijivirus_P9-2	Fijivirus P9-2 protein. This family consists of several Fijivirus specific P9-2 proteins from Rice black streaked dwarf virus (RBSDV) and Fiji disease virus. The function of this family is unknown.	.	.	.	.	.
AT1G05297	0	0	0	0.147777	0	1	0	0.454107	-1.1389	0.780161	NA	down	no	AT1G05297	lncRNA	chr1:5857935-5858271:+	.	.	.	.	pfam03224	V-ATPase_H_N	V-ATPase subunit H. The yeast Saccharomyces cerevisiae vacuolar H+-ATPase (V-ATPase) is a multisubunit complex responsible for acidifying organelles. It functions as an ATP dependent proton pump that transports protons across a lipid bilayer. This domain corresponds to the N terminal domain of the H subunit of V-ATPase. The N-terminal domain is required for the activation of the complex whereas t…	.	.	.	.	.
AT1G05300	343	302	257	334.466	317	505	295	0.72935	-0.455317	0.00318113	0.0266754	down	no	ZIP5	protein_coding	chr1:1544927-1547849:-	.	.	.	.	pfam02535	Zip	ZIP Zinc transporter. The ZIP family consists of zinc transport proteins and many putative metal transporters. The main contribution to this family is from the Arabidopsis thaliana ZIP protein family these proteins are responsible for zinc uptake in the plant. Also found within this family are C. elegans proteins of unknown function which are annotated as being similar to human growth arrest indu…	GO:0071577|zinc II ion transmembrane transport;	GO:0016021|integral component of membrane;GO:0005886|plasma membrane;	GO:0005385|zinc ion transmembrane transporter activity;	K14709	SLC39A1_2_3, ZIP1_2_3; solute carrier family 39 (zinc transporter), member 1/2/3
AT1G05303	0	0	1	0.566765	1	0	1	0.445202	-1.16747	0.664695	NA	down	no	AT1G05303	lncRNA	chr1:5946498-5946759:-	.	.	.	.	pfam11077	DUF2616	Protein of unknown function (DUF2616). This cysteine-rich family is expressed by the double-stranded Nucleopolyhedrovirus, a member of the Baculoviridae family of dsDNA viruses. The function is not known.	.	.	.	.	.
AT1G05310	363	412	283	304.191	270	306	223	1.16994	0.226439	0.081587	0.306775	up	no	PME8	protein_coding	chr1:1550503-1552587:-	CAC3373	159	3e-43	COG4677	pfam01095	Pectinesterase	Pectinesterase.	GO:0042545|cell wall modification;GO:0045490|pectin catabolic process;	GO:0005618|cell wall;GO:0005576|extracellular region;	GO:0045330|aspartyl esterase activity;GO:0030599|pectinesterase activity;	.	.
AT1G05317	1	7	3	5.37519	5	15	3	0.435824	-1.19818	0.19822	0.522231	down	no	AT1G05317	lncRNA	chr1:6103076-6103654:-	.	.	.	.	pfam06061	Baculo_ME53	Baculoviridae ME53. ME53 is one of the major early-transcribed genes. The ME53 protein is reported to contain a putative zinc finger motif.	.	.	.	.	.
AT1G05320	1267	1439	1166	1252.83	1161	1499	1048	0.930324	-0.104194	0.215166	0.546825	down	no	AT1G05320	protein_coding	chr1:1553568-1557848:+	.	.	.	.	pfam01576	Myosin_tail_1	Myosin tail. The myosin molecule is a multi-subunit complex made up of two heavy chains and four light chains it is a fundamental contractile protein found in all eukaryote cell types. This family consists of the coiled-coil myosin heavy chain tail region. The coiled-coil is composed of the tail from two molecules of myosin. These can then assemble into the macromolecular thick filament. The coil…	.	.	.	.	.
AT1G05330	5	5	4	3.17081	3	3	0	2.14427	1.10049	0.334201	0.677946	up	no	AT1G05330	protein_coding	chr1:1558058-1558745:+	.	.	.	.	pfam12864	DUF3822	Protein of unknown function (DUF3822). This is a family of uncharacterized bacterial proteins. However, structural-similarity searches indicate the family takes on an actin-like ATPase fold.	.	.	.	.	.
AT1G05340	1021	987	943	818.383	768	616	599	1.31226	0.392056	0.00786264	0.0554557	up	no	AT1G05340	protein_coding	chr1:1558778-1559917:-	.	.	.	.	pfam06398	Pex24p	Integral peroxisomal membrane peroxin. Peroxisomes play diverse roles in the cell, compartmentalising many activities related to lipid metabolizm and functioning in the decomposition of toxic hydrogen peroxide. Sequence similarity was identified between two hypothetical proteins and the peroxin integral membrane protein Pex24p.	.	.	.	.	.
AT1G05343	0	0	2	1.06783	0	2	2	0.479348	-1.06085	0.618829	NA	down	no	AT1G05343	lncRNA	chr1:6146600-6146804:+	.	.	.	.	pfam04343	DUF488	Protein of unknown function, DUF488. This family includes several proteins of uncharacterized function.	.	.	.	.	.
AT1G05347	218	223	195	208.746	245	245	138	0.909777	-0.136414	0.441036	0.763783	down	no	AT1G05347	lncRNA	chr1:6149305-6150189:-	.	.	.	.	pfam00197	Kunitz_legume	Trypsin and protease inhibitor.	.	GO:0048046|apoplast;GO:0005618|cell wall;	GO:0004866|endopeptidase inhibitor activity;	.	.
AT1G05350	830	1045	801	840.403	761	961	698	0.980417	-0.0285322	0.754684	0.921722	down	no	AT1G05350	protein_coding	chr1:1560678-1564409:-	YPO1494	73.2	1e-13	COG0476	pfam00899	ThiF	ThiF family. This family contains a repeated domain in ubiquitin activating enzyme E1 and members of the bacterial ThiF/MoeB/HesA family.	GO:0071569|protein ufmylation;	GO:0005737|cytoplasm;GO:0005829|cytosol;	GO:0005524|ATP binding;GO:0046872|metal ion binding;GO:0071566|UFM1 activating enzyme activity;	K12164	UBA5, UBE1DC1; ubiquitin-like modifier-activating enzyme 5
AT1G05353	0	0	1	0.178546	0	0	0	1.72268	0.784657	0.847511	NA	up	no	AT1G05353	ncRNA	chr1:6151974-6152170:+	.	.	.	.	pfam15347	PAG	Phosphoprotein associated with glycosphingolipid-enriched. PAG, or Cbp/PAG (Csk binding protein/phospho-protein associated with glycosphingolipid-enriched microdomains) is a transmembrane family that has a negative regulatory role in T-cell activation through being an adapter for C-terminal Src kinase, Csk. This family of proteins is found in eukaryotes.	GO:0009408|response to heat;GO:0009644|response to high light intensity;GO:0042542|response to hydrogen peroxide;	GO:0031969|chloroplast membrane;GO:0016021|integral component of membrane;	GO:0008237|metallopeptidase activity;	.	.
AT1G05357	0	1	0	0.489151	0	1	1	0.476033	-1.07087	0.703419	NA	down	no	AT1G05357	lncRNA	chr1:6165457-6165736:+	.	.	.	.	pfam07429	Glyco_transf_56	4-alpha-L-fucosyltransferase glycosyl transferase group 56. This family contains the bacterial enzyme 4-alpha-L-fucosyltransferase (Fuc4NAc transferase) (EC 2.4.1.-) (approximately 360 residues long). This catalyses the synthesis of Fuc4NAc-ManNAcA-GlcNAc-PP-Und (lipid III) as part of the biosynthetic pathway of enterobacterial common antigen (ECA), a polysaccharide comprised of the trisaccharide…	.	.	.	.	.
AT1G05360	694	802	619	616.693	573	634	435	1.14437	0.19455	0.0594275	0.247808	up	no	KMS2	protein_coding	chr1:1564491-1567508:+	.	.	.	.	pfam09335	SNARE_assoc	SNARE associated Golgi protein. This is a family of SNARE associated Golgi proteins. The yeast member of this family localizes with the t-SNARE Tlg2.	GO:0010256|endomembrane system organization;GO:0007029|endoplasmic reticulum organization;GO:0006887|exocytosis;GO:0007030|Golgi organization;GO:0016192|vesicle-mediated transport;	GO:0005783|endoplasmic reticulum;GO:0005789|endoplasmic reticulum membrane;GO:0016021|integral component of membrane;GO:0016020|membrane;GO:0000407|pre-autophagosomal structure;	.	.	.
AT1G05363	1	2	0	0.608694	1	0	0	2.29972	1.20146	0.642158	NA	up	no	AT1G05363	lncRNA	chr1:6205909-6206145:-	.	.	.	.	pfam02175	7TM_GPCR_Srb	Serpentine type 7TM GPCR chemoreceptor Srb. Chemoreception is mediated in Caenorhabditis elegans by members of the seven-transmembrane G-protein-coupled receptor class (7TM GPCRs) of proteins which are of the serpentine type. Srb is part of the Sra superfamily of chemoreceptors. Chemoperception is one of the central senses of soil nematodes like C. elegans which are otherwise 'blind' and 'deaf'.	.	.	.	.	.
AT1G05370	13	20	13	14.4898	12	20	11	0.953349	-0.0689233	0.891919	0.969184	down	no	AT1G05370	protein_coding	chr1:1569147-1572469:-	.	.	.	.	pfam00650	CRAL_TRIO	CRAL/TRIO domain.	.	.	GO:0008526|phosphatidylinositol transporter activity;	.	.
AT1G05380	1604	1923	1451	1596.2	1458	1839	1384	0.941201	-0.0874257	0.270996	0.615773	down	no	AT1G05380	protein_coding	chr1:1576822-1582672:+	.	.	.	.	pfam00628	PHD	PHD-finger. PHD folds into an interleaved type of Zn-finger chelating 2 Zn ions in a similar manner to that of the RING and FYVE domains. Several PHD fingers have been identified as binding modules of methylated histone H3.	GO:0044154|histone H3-K14 acetylation;GO:0043971|histone H3-K18 acetylation;GO:0043972|histone H3-K23 acetylation;GO:0044030|regulation of DNA methylation;GO:0006355|regulation of transcription, DNA-templated;GO:0080188|RNA-directed DNA methylation;GO:0006351|transcription, DNA-templated;	GO:0005634|nucleus;GO:0009506|plasmodesma;	GO:0010385|double-stranded methylated DNA binding;GO:0004402|histone acetyltransferase activity;GO:0042393|histone binding;GO:0046872|metal ion binding;	.	.
AT1G05383	2	4	1	2.92185	7	0	3	0.567344	-0.817706	0.524238	0.818044	down	no	AT1G05383	lncRNA	chr1:6228598-6229147:+	.	.	.	.	pfam14897	EpsG	EpsG family. This family of proteins are related to the EpsG protein from B. subtilis. These proteins are likely glycosyl transferases belonging to the membrane protein GT-C clan.	.	.	.	.	.
AT1G05385	163	147	142	135.619	149	98	111	1.10791	0.147841	0.521841	0.816848	up	no	PSB27-2	protein_coding	chr1:1582671-1583760:-	.	.	.	.	pfam13326	PSII_Pbs27	Photosystem II Pbs27. This family of proteins contains Pbs27, a highly conserved component of photosystem II. Pbs27 is comprised of four helices arranged in a right handed up-down-up-down fold, with a less ordered region located at the N-terminus.	GO:0010207|photosystem II assembly;	GO:0009507|chloroplast;GO:0009543|chloroplast thylakoid lumen;	.	.	.
AT1G05397	13	21	12	15.8127	23	13	13	0.811278	-0.301731	0.555362	0.835904	down	no	AT1G05397	lncRNA	chr1:6271817-6272422:-	.	.	.	.	pfam07802	GCK	GCK domain. This domain is found in proteins carrying other domains known to be involved in intracellular signalling pathways (such as pfam00071) indicating that it might also be involved in these pathways. It has 4 highly conserved cysteine residues, suggesting that it can bind zinc ions. Moreover, it is found repeated in some members of this family; this may indicate that these domains are able…	.	.	.	.	.
AT1G05400	59	56	46	46.9569	56	34	32	1.15986	0.213949	0.508091	0.807194	up	no	AT1G05400	protein_coding	chr1:1584073-1585421:+	.	.	.	.	pfam01936	NYN	NYN domain. These domains are found in the eukaryotic proteins typified by the Nedd4-binding protein 1 and the bacterial YacP-like proteins (Nedd4-BP1, YacP nucleases; NYN domains). The NYN domain shares a common protein fold with two other previously characterized groups of nucleases, namely the PIN (PilT N-terminal) and FLAP/5' --> 3' exonuclease superfamilies. These proteins share a common set…	.	.	.	.	.
AT1G05410	479	601	475	507.567	550	537	418	0.912558	-0.132011	0.268629	0.61294	down	no	AT1G05410	protein_coding	chr1:1585371-1587794:-	.	.	.	.	pfam14988	DUF4515	Domain of unknown function (DUF4515). This family of proteins is found in bacteria and eukaryotes. Proteins in this family are typically between 198 and 469 amino acids in length. There are two completely conserved L residues that may be functionally important.	.	.	.	.	.
AT1G05420	15	15	12	11.9167	10	10	10	1.23137	0.300264	0.59046	0.853333	up	no	ATOFP12	protein_coding	chr1:1589973-1591012:+	.	.	.	.	pfam04844	Ovate	Transcriptional repressor, ovate. This is a family of transcriptional repressors. In plants, these proteins are important regulators of growth and development.	GO:0045892|negative regulation of transcription, DNA-templated;GO:0006351|transcription, DNA-templated;	GO:0005634|nucleus;	.	.	.
AT1G05430	428	514	378	385.069	322	387	312	1.1403	0.189413	0.108501	0.367687	up	no	AT1G05430	protein_coding	chr1:1594053-1595923:-	.	.	.	.	pfam09480	PrgH	Type III secretion system protein PrgH-EprH (PrgH). In Salmonella, the gene encoding this protein is part of a four-gene operon PrgHIJK, while in other organisms it is found in type III secretion operons. PrgH has been shown to be required for type III secretion and is a structural component of the needle complex, which is the core component of type III secretion systems.	.	.	.	.	.
AT1G05440	47	57	51	43.28	40	46	24	1.26694	0.341344	0.266754	0.610984	up	no	AT1G05440	protein_coding	chr1:1596007-1597940:-	.	.	.	.	pfam04622	ERG2_Sigma1R	ERG2 and Sigma1 receptor like protein. This family consists of the fungal C-8 sterol isomerase and mammalian sigma1 receptor. C-8 sterol isomerase (delta-8--delta-7 sterol isomerase), catalyses a reaction in ergosterol biosynthesis, which results in unsaturation at C-7 in the B ring of sterols. Sigma 1 receptor is a low molecular mass mammalian protein located in the endoplasmic reticulum, which …	.	.	.	.	.
AT1G05447	4	12	4	7.58384	11	8	7	0.655014	-0.610403	0.402862	0.73565	down	no	AT1G05447	lncRNA	chr1:6508776-6509012:-	.	.	.	.	pfam14074	DUF4257	Protein of unknown function (DUF4257). This family of proteins is functionally uncharacterized. This family of proteins is found in bacteria. Proteins in this family are approximately 120 amino acids in length.	.	.	.	.	.
AT1G05450	9	16	16	14.172	12	25	9	0.819011	-0.288046	0.597161	0.85574	down	no	AT1G05450	protein_coding	chr1:1599876-1601214:+	.	.	.	.	pfam14368	LTP_2	Probable lipid transfer. The members of this family are probably involved in lipid transfer. The family has several highly conserved cysteines, paired in various ways.	.	.	.	.	.
AT1G05453	9	14	7	9.48391	10	7	10	0.948449	-0.0763578	0.904694	0.972389	down	no	AT1G05453	lncRNA	chr1:6525324-6525994:+	.	.	.	.	pfam00069	Pkinase	Protein kinase domain.	GO:0009738|abscisic acid-activated signaling pathway;GO:0035556|intracellular signal transduction;GO:0018105|peptidyl-serine phosphorylation;GO:0046777|protein autophosphorylation;	GO:0005737|cytoplasm;GO:0005634|nucleus;GO:0005886|plasma membrane;	GO:0005524|ATP binding;GO:0005509|calcium ion binding;GO:0009931|calcium-dependent protein serine/threonine kinase activity;GO:0005516|calmodulin binding;GO:0004683|calmodulin-dependent protein kinase activity;GO:0004672|protein kinase activity;GO:0004674|protein serine/threonine kinase activity;	K13412	CPK; calcium-dependent protein kinase [EC:2.7.11.1]
AT1G05460	311	424	262	311.352	269	348	279	0.975035	-0.0364738	0.790812	0.933235	down	no	SDE3	protein_coding	chr1:1601148-1605034:-	SPAC16C9.06c	191	4e-49	COG1112	pfam13087	AAA_12	AAA domain. This family of domains contain a P-loop motif that is characteristic of the AAA superfamily. Many of the proteins in this family are conjugative transfer proteins.	GO:0035194|posttranscriptional gene silencing by RNA;GO:0009616|virus induced gene silencing;	GO:0005737|cytoplasm;	GO:0005524|ATP binding;GO:0003724|RNA helicase activity;	K18422	MOV10; helicase MOV-10 [EC:3.6.4.13]
AT1G05463	18	44	14	23.1562	23	27	18	0.960671	-0.0578858	0.896676	0.970405	down	no	AT1G05463	ncRNA	chr1:6608326-6608519:-	.	.	.	.	pfam06580	His_kinase	Histidine kinase. This family represents a region within bacterial histidine kinase enzymes. Two-component signal transduction systems such as those mediated by histidine kinase are integral parts of bacterial cellular regulatory processes, and are used to regulate the expression of genes involved in virulence. Members of this family often contain pfam02518 and/or pfam00672.	.	.	.	.	.
AT1G05467	2	3	6	4.48538	9	3	3	0.658092	-0.603638	0.537216	0.825588	down	no	AT1G05467	lncRNA	chr1:6610071-6610443:+	.	.	.	.	pfam04791	LMBR1	LMBR1-like membrane protein. Members of this family are integral membrane proteins that are around 500 residues in length. LMBR1 is not involved in preaxial polydactyly, as originally thought. Vertebrate members of this family may play a role in limb development. A member of this family has been shown to be a lipocalin membrane receptor	.	.	.	.	.
AT1G05470	533	550	463	552.125	564	697	508	0.778269	-0.36166	0.000807128	0.00843942	down	no	IP5P6	protein_coding	chr1:1607202-1611840:-	YNL106c_2	157	6e-39	COG5411	pfam03372	Exo_endo_phos	Endonuclease/Exonuclease/phosphatase family. This large family of proteins includes magnesium dependent endonucleases and a large number of phosphatases involved in intracellular signalling. This family includes: AP endonuclease proteins EC:4.2.99.18, DNase I proteins EC:3.1.21.1, Synaptojanin an inositol-1,4,5-trisphosphate phosphatase EC:3.1.3.56, Sphingomyelinase EC:3.1.4.12 and Nocturnin.	GO:0009738|abscisic acid-activated signaling pathway;GO:0030154|cell differentiation;GO:0010588|cotyledon vascular tissue pattern formation;GO:0046855|inositol phosphate dephosphorylation;GO:0048016|inositol phosphate-mediated signaling;GO:0032957|inositol trisphosphate metabolic process;GO:0010305|leaf vascular tissue pattern formation;GO:0046856|phosphatidylinositol dephosphorylation;GO:0010067…	GO:0005622|intracellular;	GO:0046030|inositol trisphosphate phosphatase activity;GO:0034485|phosphatidylinositol-3,4,5-trisphosphate 5-phosphatase activity;GO:0004439|phosphatidylinositol-4,5-bisphosphate 5-phosphatase activity;	.	.
AT1G05487	3	1	0	0.61528	0	0	0	6.31794	2.65945	0.335545	NA	up	no	AT1G05487	lncRNA	chr1:6642987-6643519:+	.	.	.	.	pfam04116	FA_hydroxylase	Fatty acid hydroxylase superfamily. This superfamily includes fatty acid and carotene hydroxylases and sterol desaturases. Beta-carotene hydroxylase is involved in zeaxanthin synthesis by hydroxylating beta-carotene, but the enzyme may be involved in other pathways. This family includes C-5 sterol desaturase and C-4 sterol methyl oxidase. Members of this family are involved in cholesterol biosynt…	.	.	.	.	.
AT1G05490	22	23	25	30.6419	30	48	34	0.561372	-0.83297	0.0226023	0.125271	down	no	CLSY3	protein_coding	chr1:1618504-1623489:-	SPAC15A10.03c	161	2e-39	COG0553	pfam00176	SNF2_N	SNF2 family N-terminal domain. This domain is found in proteins involved in a variety of processes including transcription regulation (e.g., SNF2, STH1, brahma, MOT1), DNA repair (e.g., ERCC6, RAD16, RAD5), DNA recombination (e.g., RAD54), and chromatin unwinding (e.g., ISWI) as well as a variety of other proteins with little functional information (e.g., lodestar, ETL1).	.	GO:0005634|nucleus;	GO:0005524|ATP binding;GO:0003677|DNA binding;GO:0004386|helicase activity;	K10875	RAD54L, RAD54; DNA repair and recombination protein RAD54 and RAD54-like protein [EC:3.6.4.-]
AT1G05493	0	1	1	0.700548	1	0	1	0.830123	-0.268604	0.908748	NA	down	no	AT1G05493	lncRNA	chr1:6669408-6669795:-	.	.	.	.	pfam04749	PLAC8	PLAC8 family. This family includes the Placenta-specific gene 8 protein.	.	.	.	.	.
AT1G05500	1319	1560	1216	1320.11	1187	1675	1063	0.932845	-0.100291	0.262692	0.606068	down	no	SYT5	protein_coding	chr1:1624919-1629289:+	SPAPYUK71.03c	99.4	2e-20	COG5038	pfam00168	C2	C2 domain.	GO:0006869|lipid transport;	GO:0012505|endomembrane system;GO:0005783|endoplasmic reticulum;GO:0016021|integral component of membrane;GO:0005886|plasma membrane;GO:0009506|plasmodesma;	GO:0008289|lipid binding;GO:0046872|metal ion binding;	.	.
AT1G05510	0	0	0	0.180628	1	0	0	0.454107	-1.1389	0.780161	NA	down	no	OBAP1A	protein_coding	chr1:1629446-1630863:+	.	.	.	.	pfam06884	DUF1264	Protein of unknown function (DUF1264). This family contains a number of bacterial and eukaryotic proteins of unknown function that are approximately 200 residues long. Some family members are annotated as putative lipoproteins.	GO:0009793|embryo development ending in seed dormancy;GO:0019915|lipid storage;GO:0009737|response to abscisic acid;GO:0010344|seed oilbody biogenesis;	GO:0005811|lipid particle;	.	.	.
AT1G05520	1882	2086	1619	1691.28	1502	1793	1372	1.06015	0.0842664	0.296036	0.641667	up	no	AT1G05520	protein_coding	chr1:1630849-1636018:-	SPCC31H12.07	724	0	COG5047	pfam04811	Sec23_trunk	Sec23/Sec24 trunk domain. COPII-coated vesicles carry proteins from the endoplasmic reticulum to the Golgi complex. This vesicular transport can be reconstituted by using three cytosolic components containing five proteins: the small GTPase Sar1p, the Sec23p/24p complex, and the Sec13p/Sec31p complex. This domain is known as the trunk domain and has an alpha/beta vWA fold and forms the dimer inte…	GO:0090114|COPII-coated vesicle budding;GO:0006886|intracellular protein transport;	GO:0030127|COPII vesicle coat;GO:0005789|endoplasmic reticulum membrane;GO:0000139|Golgi membrane;	GO:0008270|zinc ion binding;	K14006	SEC23; protein transport protein SEC23
AT1G05523	12	13	6	6.13215	2	7	0	3.20406	1.6799	0.0644913	0.262219	up	no	AT1G05523	lncRNA	chr1:6957968-6959124:+	.	.	.	.	pfam05287	PMG	PMG protein. This family consists of several mouse anagen-specific protein mKAP13 (PMG1 and PMG2). PMG1 and 2 contain characteristic repeats reminiscent of the keratin-associated proteins (KAPs). Both genes are expressed in growing hair follicles in skin as well as in sebaceous and eccrine sweat glands. Interestingly, expression is also detected in the mammary epithelium where it is limited to th…	.	.	.	.	.
AT1G05530	193	211	166	157.303	155	94	128	1.3059	0.385039	0.0917761	0.331013	up	no	UGT75B2	protein_coding	chr1:1636249-1637914:-	.	.	.	.	pfam00201	UDPGT	UDP-glucoronosyl and UDP-glucosyl transferase.	GO:0008152|metabolic process;	GO:0005794|Golgi apparatus;	GO:0047215|indole-3-acetate beta-glucosyltransferase activity;GO:0080043|quercetin 3-O-glucosyltransferase activity;GO:0080044|quercetin 7-O-glucosyltransferase activity;GO:0035251|UDP-glucosyltransferase activity;	K13692	IAGLU; UDP-glucose:(indol-3-yl)acetate beta-D-glucosyltransferase [EC:2.4.1.121]
AT1G05533	0	2	1	0.626742	1	0	0	2.36824	1.24381	0.627757	NA	up	no	AT1G05533	lncRNA	chr1:6961365-6961574:+	.	.	.	.	pfam07092	DUF1356	Protein of unknown function (DUF1356). This family consists of several hypothetical mammalian proteins of around 250 residues in length. The function of this family is unknown.	.	.	.	.	.
AT1G05540	5	6	5	5.26468	4	4	7	0.918881	-0.12205	0.885159	0.966174	down	no	AT1G05540	protein_coding	chr1:1639223-1640879:+	.	.	.	.	pfam03478	DUF295	Protein of unknown function (DUF295). This family of proteins are found in plants. The function of the proteins is unknown.	.	.	.	.	.
AT1G05550	0	1	0	0.133784	0	0	0	1.72268	0.784657	0.847511	NA	up	no	AT1G05550	protein_coding	chr1:1640959-1643917:-	.	.	.	.	pfam03478	DUF295	Protein of unknown function (DUF295). This family of proteins are found in plants. The function of the proteins is unknown.	.	.	.	.	.
AT1G05553	4	1	0	2.05536	2	2	3	0.61588	-0.699279	0.624357	0.868525	down	no	AT1G05553	lncRNA	chr1:7093113-7093593:-	.	.	.	.	pfam10318	7TM_GPCR_Srh	Serpentine type 7TM GPCR chemoreceptor Srh. Chemoreception is mediated in Caenorhabditis elegans by members of the seven-transmembrane G-protein-coupled receptor class (7TM GPCRs) of proteins which are of the serpentine type. Srh is part of the Str superfamily of chemoreceptors. Chemoperception is one of the central senses of soil nematodes like C. elegans which are otherwise 'blind' and 'deaf'.	.	.	.	.	.
AT1G05557	51	72	50	52.0882	41	68	38	1.05107	0.0718579	0.797533	0.936026	up	no	AT1G05557	lncRNA	chr1:7094008-7094666:-	.	.	.	.	pfam02519	Auxin_inducible	Auxin responsive protein. This family consists of the protein products of the ARG7 auxin responsive genes family none of which have any identified functional role.	GO:0009926|auxin polar transport;GO:0009734|auxin-activated signaling pathway;GO:0046620|regulation of organ growth;GO:0080086|stamen filament development;	GO:0005886|plasma membrane;	.	.	.
AT1G05560	34	107	43	98.179	78	240	102	0.389565	-1.36006	9.96842e-05	0.00139503	down	yes	UGT1	protein_coding	chr1:1645300-1647435:-	.	.	.	.	pfam00201	UDPGT	UDP-glucoronosyl and UDP-glucosyl transferase.	GO:0009920|cell plate formation involved in plant-type cell wall biogenesis;GO:0046482|para-aminobenzoic acid metabolic process;GO:0009751|response to salicylic acid;	GO:0005856|cytoskeleton;GO:0005794|Golgi apparatus;GO:0048471|perinuclear region of cytoplasm;GO:0009524|phragmoplast;	GO:0047215|indole-3-acetate beta-glucosyltransferase activity;GO:0080043|quercetin 3-O-glucosyltransferase activity;GO:0080044|quercetin 7-O-glucosyltransferase activity;GO:0080002|UDP-glucose:4-aminobenzoate acylglucosyltransferase activity;GO:0035251|UDP-glucosyltransferase activity;GO:0008194|UDP-glycosyltransferase activity;	K13692	IAGLU; UDP-glucose:(indol-3-yl)acetate beta-D-glucosyltransferase [EC:2.4.1.121]
AT1G05562	8	20	9	10.2827	13	9	5	1.18872	0.249408	0.695369	0.899299	up	no	AT1G05562	lncRNA	chr1:1645300-1647435:+	.	.	.	.	pfam00201	UDPGT	UDP-glucoronosyl and UDP-glucosyl transferase.	GO:0009920|cell plate formation involved in plant-type cell wall biogenesis;GO:0046482|para-aminobenzoic acid metabolic process;GO:0009751|response to salicylic acid;	GO:0005856|cytoskeleton;GO:0005794|Golgi apparatus;GO:0048471|perinuclear region of cytoplasm;GO:0009524|phragmoplast;	GO:0047215|indole-3-acetate beta-glucosyltransferase activity;GO:0080043|quercetin 3-O-glucosyltransferase activity;GO:0080044|quercetin 7-O-glucosyltransferase activity;GO:0080002|UDP-glucose:4-aminobenzoate acylglucosyltransferase activity;GO:0035251|UDP-glucosyltransferase activity;GO:0008194|UDP-glycosyltransferase activity;	K13692	IAGLU; UDP-glucose:(indol-3-yl)acetate beta-D-glucosyltransferase [EC:2.4.1.121]
AT1G05570	6593	6189	5173	6256.99	6002	8054	5650	0.814938	-0.295238	0.00197247	0.0179758	down	no	CALS1	protein_coding	chr1:1647575-1659611:-	.	.	.	.	pfam02364	Glucan_synthase	1,3-beta-glucan synthase component. This family consists of various 1,3-beta-glucan synthase components including Gls1, Gls2 and Gls3 from yeast. 1,3-beta-glucan synthase EC:2.4.1.34 also known as callose synthase catalyses the formation of a beta-1,3-glucan polymer that is a major component of the fungal cell wall. The reaction catalysed is:- UDP-glucose + {(1,3)-beta-D-glucosyl}(N) <=> UDP + {(…	GO:0006075|(1->3)-beta-D-glucan biosynthetic process;GO:0071555|cell wall organization;GO:0008360|regulation of cell shape;	GO:0000148|1,3-beta-D-glucan synthase complex;GO:0009504|cell plate;GO:0016021|integral component of membrane;GO:0005886|plasma membrane;GO:0009506|plasmodesma;	GO:0003843|1,3-beta-D-glucan synthase activity;	K11000	CALS; callose synthase [EC:2.4.1.-]
AT1G05575	106	88	82	146.201	198	202	179	0.421898	-1.24503	1.93814e-10	8.47219e-09	down	yes	AT1G05575	protein_coding	chr1:1661550-1662259:-	.	.	.	.	pfam05733	Tenui_N	Tenuivirus/Phlebovirus nucleocapsid protein. This family consists of several Tenuivirus and Phlebovirus nucleocapsid proteins. These are ssRNA viruses.	.	.	.	.	.
AT1G05577	21	36	28	28.019	20	38	27	0.888431	-0.170669	0.657948	0.88432	down	no	AT1G05577	protein_coding	chr1:1662352-1664398:-	.	.	.	.	pfam06136	DUF966	Domain of unknown function (DUF966). Family of plant proteins with unknown function.	.	.	.	.	.
AT1G05590	454	462	402	378.181	324	391	267	1.19953	0.262467	0.0338013	0.16786	up	no	HEXO2	protein_coding	chr1:1669350-1671902:+	SMb21160	160	1e-40	COG3525	pfam00728	Glyco_hydro_20	Glycosyl hydrolase family 20, catalytic domain. This domain has a TIM barrel fold.	GO:0005975|carbohydrate metabolic process;	GO:0005886|plasma membrane;	GO:0004563|beta-N-acetylhexosaminidase activity;GO:0015929|hexosaminidase activity;GO:0035251|UDP-glucosyltransferase activity;	K12373	HEXA_B; hexosaminidase [EC:3.2.1.52]
AT1G05600	142	172	128	148.003	150	178	125	0.865206	-0.208884	0.212588	0.542935	down	no	AT1G05600	protein_coding	chr1:1671916-1673923:+	.	.	.	.	pfam13041	PPR_2	PPR repeat family. This repeat has no known function. It is about 35 amino acids long and is found in up to 18 copies in some proteins. The family appears to be greatly expanded in plants and fungi. The repeat has been called PPR.	GO:0009451|RNA modification;	GO:0043231|intracellular membrane-bounded organelle;	GO:0004519|endonuclease activity;GO:0003723|RNA binding;	.	.
AT1G05607	0	0	1	1.10276	2	1	2	0.184458	-2.43864	0.225716	NA	down	no	AT1G05607	lncRNA	chr1:7248291-7248588:+	.	.	.	.	pfam07314	DUF1461	Protein of unknown function (DUF1461). This family contains a number of hypothetical bacterial proteins of unknown function approximately 200 residues long. These are possibly integral membrane proteins.	.	.	.	.	.
AT1G05610	15	23	18	22.0114	26	26	23	0.656037	-0.608152	0.145677	0.438537	down	no	APS2	protein_coding	chr1:1673861-1676077:-	all4645	360	1e-117	COG0448	pfam00483	NTP_transferase	Nucleotidyl transferase. This family includes a wide range of enzymes which transfer nucleotides onto phosphosugars.	GO:0005978|glycogen biosynthetic process;	GO:0009507|chloroplast;	GO:0005524|ATP binding;GO:0008878|glucose-1-phosphate adenylyltransferase activity;	K00975	glgC; glucose-1-phosphate adenylyltransferase [EC:2.7.7.27]
AT1G05620	1022	1141	915	952.098	852	1105	746	1.01572	0.0225008	0.802053	0.937311	up	no	URH2	protein_coding	chr1:1678881-1681710:+	AGc2923	209	1e-60	COG1957	pfam01156	IU_nuc_hydro	Inosine-uridine preferring nucleoside hydrolase.	GO:0006148|inosine catabolic process;GO:0010150|leaf senescence;	GO:0005829|cytosol;	GO:0047724|inosine nucleosidase activity;GO:0035251|UDP-glucosyltransferase activity;GO:0045437|uridine nucleosidase activity;	.	.
AT1G05630	537	533	440	432.079	385	412	316	1.20431	0.268204	0.029216	0.150961	up	no	AT5PTASE13	protein_coding	chr1:1682224-1687363:+	YNL106c_2	131	1e-30	COG5411	pfam03372	Exo_endo_phos	Endonuclease/Exonuclease/phosphatase family. This large family of proteins includes magnesium dependent endonucleases and a large number of phosphatases involved in intracellular signalling. This family includes: AP endonuclease proteins EC:4.2.99.18, DNase I proteins EC:3.1.21.1, Synaptojanin an inositol-1,4,5-trisphosphate phosphatase EC:3.1.3.56, Sphingomyelinase EC:3.1.4.12 and Nocturnin.	GO:0010252|auxin homeostasis;GO:0009630|gravitropism;GO:0046855|inositol phosphate dephosphorylation;GO:0010087|phloem or xylem histogenesis;GO:0046856|phosphatidylinositol dephosphorylation;GO:0009846|pollen germination;GO:0009737|response to abscisic acid;GO:0009637|response to blue light;GO:0009743|response to carbohydrate;GO:0007584|response to nutrient;GO:0009611|response to wounding;GO:0048…	GO:0005634|nucleus;	GO:0052659|inositol-1,3,4,5-tetrakisphosphate 5-phosphatase activity;GO:0052658|inositol-1,4,5-trisphosphate 5-phosphatase activity;GO:0004445|inositol-polyphosphate 5-phosphatase activity;GO:0046872|metal ion binding;	.	.
AT1G05633	1	0	0	0.160499	0	0	0	1.72268	0.784657	0.847511	NA	up	no	AT1G05633	lncRNA	chr1:7401345-7401549:+	.	.	.	.	pfam02752	Arrestin_C	Arrestin (or S-antigen), C-terminal domain. Ig-like beta-sandwich fold. Scop reports duplication with N-terminal domain.	.	.	.	.	.
AT1G05640	131	158	98	118.622	88	165	90	1.00897	0.0128868	0.951552	0.986322	up	no	AT1G05640	protein_coding	chr1:1687436-1689955:-	all2748	84	3e-16	COG0666	pfam12796	Ank_2	Ankyrin repeats (3 copies).	.	GO:0005783|endoplasmic reticulum;GO:0016021|integral component of membrane;GO:0005886|plasma membrane;	.	.	.
AT1G05650	446	915	564	620.938	634	684	533	0.904764	-0.144387	0.364739	0.704823	down	no	AT1G05650	protein_coding	chr1:1690002-1692179:-	CAC0355	77.4	3e-14	COG5434	pfam00295	Glyco_hydro_28	Glycosyl hydrolases family 28. Glycosyl hydrolase family 28 includes polygalacturonase EC:3.2.1.15 as well as rhamnogalacturonase A(RGase A), EC:3.2.1.-. These enzymes is important in cell wall metabolizm.	GO:0005975|carbohydrate metabolic process;GO:0071555|cell wall organization;GO:0009835|fruit ripening;	GO:0005618|cell wall;GO:0005576|extracellular region;	GO:0004650|polygalacturonase activity;	.	.
AT1G05660	749	832	672	712.596	807	603	608	0.974801	-0.0368207	0.805875	0.93806	down	no	AT1G05660	protein_coding	chr1:1694070-1696191:-	CAC0355	67.4	4e-11	COG5434	pfam00295	Glyco_hydro_28	Glycosyl hydrolases family 28. Glycosyl hydrolase family 28 includes polygalacturonase EC:3.2.1.15 as well as rhamnogalacturonase A(RGase A), EC:3.2.1.-. These enzymes is important in cell wall metabolizm.	GO:0005975|carbohydrate metabolic process;GO:0071555|cell wall organization;GO:0009835|fruit ripening;	GO:0005618|cell wall;GO:0005576|extracellular region;	GO:0004650|polygalacturonase activity;	.	.
AT1G05670	233	272	195	208.499	199	208	160	1.08936	0.123477	0.409048	0.739171	up	no	AT1G05670	protein_coding	chr1:1697541-1701065:-	.	.	.	.	pfam13041	PPR_2	PPR repeat family. This repeat has no known function. It is about 35 amino acids long and is found in up to 18 copies in some proteins. The family appears to be greatly expanded in plants and fungi. The repeat has been called PPR.	GO:0009451|RNA modification;	GO:0005783|endoplasmic reticulum;GO:0005794|Golgi apparatus;GO:0043231|intracellular membrane-bounded organelle;GO:0005739|mitochondrion;	GO:0004519|endonuclease activity;GO:0003723|RNA binding;	.	.
AT1G05675	0	0	0	0.503144	0	2	1	0.170527	-2.55193	0.388494	NA	down	no	UGT74E1	protein_coding	chr1:1701116-1702749:-	BS_ydhE	55.5	2e-07	COG1819	pfam00201	UDPGT	UDP-glucoronosyl and UDP-glucosyl transferase.	GO:0008152|metabolic process;	GO:0043231|intracellular membrane-bounded organelle;	GO:0080043|quercetin 3-O-glucosyltransferase activity;GO:0080044|quercetin 7-O-glucosyltransferase activity;	.	.
AT1G05680	149	373	206	272.368	257	435	246	0.684396	-0.547096	0.0117286	0.0755818	down	no	UGT74E2	protein_coding	chr1:1703002-1704838:-	BS_ydhE	55.5	2e-07	COG1819	pfam00201	UDPGT	UDP-glucoronosyl and UDP-glucosyl transferase.	GO:0071475|cellular hyperosmotic salinity response;GO:0071215|cellular response to abscisic acid stimulus;GO:0070301|cellular response to hydrogen peroxide;GO:0042631|cellular response to water deprivation;GO:0080024|indolebutyric acid metabolic process;GO:0080167|response to karrikin;GO:0010016|shoot system morphogenesis;	GO:0043231|intracellular membrane-bounded organelle;	GO:0052638|indole-3-butyrate beta-glucosyltransferase activity;GO:0080043|quercetin 3-O-glucosyltransferase activity;GO:0080044|quercetin 7-O-glucosyltransferase activity;GO:0035251|UDP-glucosyltransferase activity;	.	.
AT1G05687	4	6	4	4.3416	7	2	3	1.0035	0.00503608	0.995757	0.998938	up	no	AT1G05687	lncRNA	chr1:7680822-7681663:-	.	.	.	.	pfam01476	LysM	LysM domain. The LysM (lysin motif) domain is about 40 residues long. It is found in a variety of enzymes involved in bacterial cell wall degradation. This domain may have a general peptidoglycan binding function. The structure of this domain is known.	GO:0006952|defense response;GO:0006955|immune response;	GO:0031225|anchored component of membrane;GO:0046658|anchored component of plasma membrane;GO:0005576|extracellular region;GO:0005886|plasma membrane;	GO:0042834|peptidoglycan binding;	.	.
AT1G05690	59	41	38	32.6163	13	24	24	2.00852	1.00613	0.0102274	0.0679846	up	no	BT3	protein_coding	chr1:1706736-1709360:+	.	.	.	.	pfam02135	zf-TAZ	TAZ zinc finger. The TAZ2 domain of CBP binds to other transcription factors such as the p53 tumor suppressor protein, E1A oncoprotein, MyoD, and GATA-1. The zinc coordinating motif that is necessary for binding to target DNA sequences consists of HCCC.	GO:0009553|embryo sac development;GO:0009555|pollen development;GO:0043161|proteasome-mediated ubiquitin-dependent protein catabolic process;GO:0016567|protein ubiquitination;GO:0030162|regulation of proteolysis;GO:0006355|regulation of transcription, DNA-templated;GO:0009409|response to cold;GO:0009723|response to ethylene;GO:0042542|response to hydrogen peroxide;GO:0009751|response to salicylic…	GO:0005737|cytoplasm;GO:0005634|nucleus;GO:0019005|SCF ubiquitin ligase complex;	GO:0005516|calmodulin binding;GO:0004402|histone acetyltransferase activity;GO:0003712|transcription cofactor activity;GO:0031625|ubiquitin protein ligase binding;GO:0008270|zinc ion binding;	.	.
AT1G05700	63	58	59	57.1507	59	62	43	0.983309	-0.0242826	0.928362	0.979199	down	no	AT1G05700	protein_coding	chr1:1709673-1713474:+	.	.	.	.	pfam12819	Malectin_like	Carbohydrate-binding protein of the ER. Malectin is a membrane-anchored protein of the endoplasmic reticulum that recognizes and binds Glc2-N-glycan. The domain is found on a number of plant receptor kinases.	.	GO:0016021|integral component of membrane;	GO:0005524|ATP binding;GO:0004674|protein serine/threonine kinase activity;	.	.
AT1G05703	13	11	10	10.9804	15	17	2	0.928927	-0.106363	0.871501	0.960789	down	no	AT1G05703	lncRNA	chr1:7772133-7772582:-	.	.	.	.	pfam13881	Rad60-SLD_2	Ubiquitin-2 like Rad60 SUMO-like.	.	GO:0005886|plasma membrane;	.	.	.
AT1G05707	0	3	0	1.23879	3	2	0	0.499803	-1.00057	0.613706	NA	down	no	AT1G05707	lncRNA	chr1:7781197-7781712:+	.	.	.	.	pfam07779	Cas1_AcylT	10 TM Acyl Transferase domain found in Cas1p. Cas1p protein of Cryptococcus neoformans is required for the synthesis of O-acetylated glucuronoxylomannans, a consitutent of the capsule, and is critical for its virulence. The multi TM domain of the Cas1p was unified with the 10 TM Sugar Acyltransferase superfamily. This superfamily is comprised of members from the OatA, MdoC, OpgC, NolL and GumG fa…	.	.	.	.	.
AT1G05710	305	390	326	326.427	315	365	271	0.953102	-0.0692975	0.588583	0.852813	down	no	AT1G05710	protein_coding	chr1:1714818-1717290:+	.	.	.	.	pfam09989	DUF2229	CoA enzyme activase uncharacterized domain (DUF2229). Members of this family include various bacterial hypothetical proteins, as well as CoA enzyme activases. The exact function of this domain has not, as yet, been defined.	GO:0006351|transcription, DNA-templated;	GO:0005634|nucleus;	GO:0003677|DNA binding;GO:0003700|transcription factor activity, sequence-specific DNA binding;GO:0046983|protein dimerization activity;	.	.
AT1G05720	618	754	559	612.7	566	689	524	0.959519	-0.0596166	0.546593	0.831057	down	no	AT1G05720	protein_coding	chr1:1717389-1718909:-	.	.	.	.	pfam08806	Sep15_SelM	Sep15/SelM redox domain. Sep15 and SelM are eukaryotic selenoproteins that have a thioredoxin-like domain and a surface accessible active site redox motif. This suggests that they function as thiol-disulphide isomerases involved in disulphide bond formation in the endoplasmic reticulum.	GO:0051084|'de novo' posttranslational protein folding;	GO:0005788|endoplasmic reticulum lumen;	.	.	.
AT1G05723	1	0	2	0.725182	0	0	1	2.65689	1.40974	0.567727	NA	up	no	AT1G05723	lncRNA	chr1:7826380-7826621:-	.	.	.	.	pfam01079	Hint	Hint module. This is an alignment of the Hint module in the Hedgehog proteins. It does not include any Inteins which also possess the Hint module.	.	.	.	.	.
AT1G05727	0	5	0	1.47232	1	0	3	0.894664	-0.160583	0.933495	0.980509	down	no	AT1G05727	lncRNA	chr1:7829731-7830154:+	.	.	.	.	pfam14897	EpsG	EpsG family. This family of proteins are related to the EpsG protein from B. subtilis. These proteins are likely glycosyl transferases belonging to the membrane protein GT-C clan.	.	.	.	.	.
AT1G05730	80	83	54	65.6021	55	82	48	1.04614	0.0650789	0.797507	0.936026	up	no	AT1G05730	protein_coding	chr1:1718555-1720587:+	.	.	.	.	pfam05811	DUF842	Eukaryotic protein of unknown function (DUF842). This family consists of a number of conserved eukaryotic proteins of unknown function. The sequences carry three sets of CxxxC motifs, which might suggest a type of zinc-finger formation.	.	.	.	.	.
AT1G05740	0	0	0	0.804587	2	3	0	0.10569	-3.24209	0.191662	NA	down	no	AT1G05740	protein_coding	chr1:1720593-1721309:+	.	.	.	.	pfam05811	DUF842	Eukaryotic protein of unknown function (DUF842). This family consists of a number of conserved eukaryotic proteins of unknown function. The sequences carry three sets of CxxxC motifs, which might suggest a type of zinc-finger formation.	.	.	.	.	.
AT1G05747	0	1	0	0.49504	2	0	0	0.467282	-1.09764	0.719885	NA	down	no	AT1G05747	lncRNA	chr1:7931629-7932056:-	.	.	.	.	pfam10317	7TM_GPCR_Srd	Serpentine type 7TM GPCR chemoreceptor Srd. Chemoreception is mediated in Caenorhabditis elegans by members of the seven-transmembrane G-protein-coupled receptor class (7TM GPCRs) of proteins which are of the serpentine type. Srd is part of the larger Str superfamily of chemoreceptors. Chemoperception is one of the central senses of soil nematodes like C. elegans which are otherwise 'blind' and '…	.	.	.	.	.
AT1G05750	89	123	73	99.5945	92	122	102	0.789134	-0.341658	0.107467	0.365478	down	no	PDE247	protein_coding	chr1:1721509-1724734:+	.	.	.	.	pfam01419	Jacalin	Jacalin-like lectin domain. Proteins containing this domain are lectins. It is found in 1 to 6 copies in these proteins. The domain is also found in the animal prostatic spermine-binding protein.	GO:0009451|RNA modification;	GO:0009507|chloroplast;	GO:0004519|endonuclease activity;GO:0003723|RNA binding;	.	.
AT1G05753	22	13	11	20.3644	35	25	15	0.548444	-0.866585	0.0735213	0.286376	down	no	AT1G05753	lncRNA	chr1:7949502-7950049:-	.	.	.	.	pfam13639	zf-RING_2	Ring finger domain.	GO:0043161|proteasome-mediated ubiquitin-dependent protein catabolic process;GO:0016567|protein ubiquitination;GO:0033591|response to L-ascorbic acid;GO:0009416|response to light stimulus;	GO:0016021|integral component of membrane;	GO:0046872|metal ion binding;GO:0061630|ubiquitin protein ligase activity;GO:0004842|ubiquitin-protein transferase activity;	K10664	ATL6S; E3 ubiquitin-protein ligase ATL6/9/15/31/42/55 [EC:2.3.2.27]
AT1G05757	5	8	9	5.41488	3	1	6	1.86429	0.898623	0.323734	0.667906	up	no	AT1G05757	lncRNA	chr1:7952142-7952470:+	.	.	.	.	pfam11949	DUF3466	Protein of unknown function (DUF3466). This family of proteins are functionally uncharacterized. This protein is found in bacteria. Proteins in this family are typically between 564 to 612 amino acids in length.	.	.	.	.	.
AT1G05760	178	205	147	153.466	137	160	110	1.15457	0.20735	0.213694	0.544549	up	no	RTM1	protein_coding	chr1:1723734-1724534:-	.	.	.	.	pfam01419	Jacalin	Jacalin-like lectin domain. Proteins containing this domain are lectins. It is found in 1 to 6 copies in these proteins. The domain is also found in the animal prostatic spermine-binding protein.	GO:0051607|defense response to virus;GO:0009615|response to virus;GO:0046741|transport of virus in host, tissue to tissue;	GO:0005737|cytoplasm;	GO:0030246|carbohydrate binding;GO:0043621|protein self-association;	.	.
AT1G05763	4	1	2	1.34046	0	0	1	5.90796	2.56266	0.179811	0.494091	up	no	AT1G05763	lncRNA	chr1:8029507-8029778:+	.	.	.	.	pfam09657	Cas_Csx8	CRISPR-associated protein Csx8 (Cas_Csx8). Clusters of short DNA repeats with nonhomologous spacers, which are found at regular intervals in the genomes of phylogenetically distinct prokaryotic species, comprise a family with recognisable features. This family is known as CRISPR (short for Clustered, Regularly Interspaced Short Palindromic Repeats). A number of protein families appear only in ass…	.	.	.	.	.
AT1G05767	0	1	0	0.133784	0	0	0	1.72268	0.784657	0.847511	NA	up	no	AT1G05767	lncRNA	chr1:8071789-8075020:+	BMEI0182	197	2e-57	COG0500	pfam08241	Methyltransf_11	Methyltransferase domain. Members of this family are SAM dependent methyltransferases.	.	GO:0005739|mitochondrion;	GO:0008168|methyltransferase activity;	K18162	NDUFAF5; NADH dehydrogenase [ubiquinone] 1 alpha subcomplex assembly factor 5 [EC:2.1.1.-]
AT1G05770	61	46	35	55.4665	70	82	41	0.663161	-0.59257	0.04709	0.210814	down	no	JAL2	protein_coding	chr1:1725388-1726321:-	.	.	.	.	pfam01419	Jacalin	Jacalin-like lectin domain. Proteins containing this domain are lectins. It is found in 1 to 6 copies in these proteins. The domain is also found in the animal prostatic spermine-binding protein.	.	.	GO:0030246|carbohydrate binding;	.	.
AT1G05773	113	101	116	100.399	105	97	71	1.08551	0.118374	0.607128	0.860918	up	no	AT1G05773	lncRNA	chr1:8079512-8079995:-	.	.	.	.	pfam06151	Trehalose_recp	Trehalose receptor. In Drosophila, taste is perceived by gustatory neurons located in sensilla distributed on several different appendages throughout the body of the animal. This family represents the taste receptor sensitive to trehalose.	.	.	.	.	.
AT1G05777	5	0	4	3.84129	5	4	4	0.638511	-0.647217	0.550372	0.833823	down	no	AT1G05777	lncRNA	chr1:8080698-8080937:+	.	.	.	.	pfam03025	Papilloma_E5	Papillomavirus E5. The E5 protein from papillomaviruses is about 80 amino acids long. The proteins are contain three regions that are predicted to be transmembrane alpha helices. The function of this protein is unknown.	.	.	.	.	.
AT1G05780	114	140	82	101.497	90	112	82	1.04074	0.0576158	0.779596	0.930312	up	no	AT1G05780	protein_coding	chr1:1726558-1728520:+	.	.	.	.	pfam09446	VMA21	VMA21-like domain. This presumed short domain appears to contain two potential transmembrane helices. VMA21 is localized in the ER where it is needed as an accessory factor for assembly of the V0 component of the vacuolar ATPase.	.	.	.	.	.
AT1G05783	11	16	18	20.678	19	32	26	0.522081	-0.937653	0.0385735	0.18378	down	no	AT1G05783	protein_coding	chr1:1728658-1729789:-	.	.	.	.	pfam05075	DUF684	Protein of unknown function (DUF684). This family contains several uncharacterized proteins from Caenorhabditis elegans. The GO annotation suggests that the protein is involved in nematode larval development and has a positive regulation on growth rate.	.	.	.	.	.
AT1G05785	279	309	233	245.378	217	250	200	1.0875	0.121017	0.384949	0.723013	up	no	AT1G05785	protein_coding	chr1:1730242-1732657:+	YMR292w	69.7	3e-13	COG5120	pfam04178	Got1	Got1/Sft2-like family. Traffic through the yeast Golgi complex depends on a member of the syntaxin family of SNARE proteins, Sed5, present in early Golgi cisternae. Got1 is thought to facilitate Sed5-dependent fusion events. This is a family of sequences derived from eukaryotic proteins. They are similar to a region of a SNARE-like protein required for traffic through the Golgi complex, SFT2 prot…	GO:0016192|vesicle-mediated transport;	GO:0000139|Golgi membrane;GO:0016021|integral component of membrane;	.	.	.
AT1G05787	3	1	2	0.972373	0	0	0	9.88683	3.30551	0.125264	NA	up	no	AT1G05787	lncRNA	chr1:8197543-8198108:+	.	.	.	.	pfam10269	Tmemb_185A	Transmembrane Fragile-X-F protein. This is a family of conserved transmembrane proteins that appear in humans to be expressed from a region upstream of the FragileXF site and to be intimately linked with the Fragile-X syndrome. Absence of TMEM185A does not necessarily lead to developmental delay, but might in combination with other, yet unknown, factors. Otherwise, the lack of the TMEM185A protei…	.	.	.	.	.
AT1G05790	529	550	424	517.748	526	596	484	0.826742	-0.274491	0.0157619	0.0948231	down	no	AT1G05790	protein_coding	chr1:1732802-1737583:+	.	.	.	.	pfam01764	Lipase_3	Lipase (class 3).	GO:0019369|arachidonic acid metabolic process;GO:0046340|diacylglycerol catabolic process;GO:0071926|endocannabinoid signaling pathway;GO:0007216|G-protein coupled glutamate receptor signaling pathway;GO:0007405|neuroblast proliferation;GO:0042136|neurotransmitter biosynthetic process;	GO:0016021|integral component of membrane;GO:0005886|plasma membrane;GO:0045211|postsynaptic membrane;GO:0043196|varicosity;	GO:0047372|acylglycerol lipase activity;GO:0046872|metal ion binding;	K13806	DAGL; sn1-specific diacylglycerol lipase [EC:3.1.1.-]
AT1G05797	0	0	0	0.20759	0	0	1	0.454107	-1.1389	0.780161	NA	down	no	AT1G05797	lncRNA	chr1:8303208-8303425:-	.	.	.	.	pfam14897	EpsG	EpsG family. This family of proteins are related to the EpsG protein from B. subtilis. These proteins are likely glycosyl transferases belonging to the membrane protein GT-C clan.	.	.	.	.	.
AT1G05805	735	796	653	682.866	750	649	532	0.998311	-0.00243815	0.98491	0.995736	down	no	BHLH128	protein_coding	chr1:1744444-1747734:+	.	.	.	.	pfam00010	HLH	Helix-loop-helix DNA-binding domain.	GO:0010119|regulation of stomatal movement;GO:0006355|regulation of transcription, DNA-templated;GO:0006366|transcription from RNA polymerase II promoter;	GO:0005829|cytosol;GO:0005634|nucleus;	GO:0001046|core promoter sequence-specific DNA binding;GO:0003700|transcription factor activity, sequence-specific DNA binding;GO:0046983|protein dimerization activity;GO:0044212|transcription regulatory region DNA binding;GO:0001228|transcriptional activator activity, RNA polymerase II transcription regulatory region sequence-specific binding;	.	.
AT1G05810	534	554	447	462.529	445	432	379	1.07689	0.106877	0.400536	0.734588	up	no	ARA	protein_coding	chr1:1748259-1749526:+	YER031c	215	4e-67	COG1100	pfam00071	Ras	Ras family. Includes sub-families Ras, Rab, Rac, Ral, Ran, Rap Ypt1 and more. Shares P-loop motif with GTP_EFTU, arf and myosin_head. See pfam00009 pfam00025, pfam00063. As regards Rab GTPases, these are important regulators of vesicle formation, motility and fusion. They share a fold in common with all Ras GTPases: this is a six-stranded beta-sheet surrounded by five alpha-helices.	GO:0015031|protein transport;	GO:0005886|plasma membrane;	GO:0005525|GTP binding;GO:0003924|GTPase activity;	.	.
AT1G05813	1	0	0	0.160499	0	0	0	1.72268	0.784657	0.847511	NA	up	no	AT1G05813	ncRNA	chr1:8305917-8306115:-	.	.	.	.	pfam05445	Pox_ser-thr_kin	Poxvirus serine/threonine protein kinase.	.	.	.	.	.
AT1G05820	85	100	76	83.6717	81	97	68	0.941689	-0.0866775	0.688417	0.896652	down	no	SPPL5	protein_coding	chr1:1749478-1754036:+	.	.	.	.	pfam04258	Peptidase_A22B	Signal peptide peptidase. The members of this family are membrane proteins. In some proteins this region is found associated with pfam02225. This family corresponds with Merops subfamily A22B, the type example of which is signal peptide peptidase. There is a sequence-similarity relationship with pfam01080.	.	GO:0010008|endosome membrane;GO:0030660|Golgi-associated vesicle membrane;GO:0071458|integral component of cytoplasmic side of endoplasmic reticulum membrane;GO:0071556|integral component of lumenal side of endoplasmic reticulum membrane;GO:0005765|lysosomal membrane;	GO:0004190|aspartic-type endopeptidase activity;	K09597	SPPL2B; signal peptide peptidase-like 2B [EC:3.4.23.-]
AT1G05827	0	0	0	0.20759	0	0	1	0.454107	-1.1389	0.780161	NA	down	no	AT1G05827	lncRNA	chr1:8387406-8387640:-	.	.	.	.	pfam04111	APG6	Autophagy protein Apg6. In yeast, 15 Apg proteins coordinate the formation of autophagosomes. Autophagy is a bulk degradation process induced by starvation in eukaryotic cells. Apg6/Vps30p has two distinct functions in the autophagic process, either associated with the membrane or in a retrieval step of the carboxypeptidase Y sorting pathway.	.	.	.	.	.
AT1G05830	1393	1576	1174	1301.3	1295	1432	1020	0.979908	-0.0292817	0.736558	0.915025	down	no	ATX2	protein_coding	chr1:1754130-1761909:+	SPCC306.04c	146	8e-35	COG2940	pfam13832	zf-HC5HC2H_2	PHD-zinc-finger like domain.	GO:0051568|histone H3-K4 methylation;GO:0006355|regulation of transcription, DNA-templated;	GO:0005634|nucleus;	GO:0042800|histone methyltransferase activity (H3-K4 specific);GO:0046872|metal ion binding;	.	.
AT1G05833	13	17	17	15.8372	21	16	11	0.872614	-0.196585	0.694085	0.89893	down	no	AT1G05833	lncRNA	chr1:8420941-8421628:-	.	.	.	.	.	.	.	.	.	.	.	.
AT1G05835	49	72	68	52.8665	47	59	29	1.26433	0.338372	0.250518	0.591029	up	no	AT1G05835	protein_coding	chr1:1762145-1762814:+	.	.	.	.	pfam14936	p53-inducible11	tumor protein p53-inducible protein 11. TP53 is a tumor suppressor gene, when switched on it suppresses tumor development by inducing stable growth arrest or cell apoptosis. The tumor protein TP53 inducible protein 11 encoded for by the gene TP53I11, has a protein sequence of 189 amino acids in length and 21 kDa in mass. The role of this protein is thought to negatively regulate cell proliferatio…	.	.	.	.	.
AT1G05837	1	1	4	2.97182	3	4	4	0.499223	-1.00224	0.391148	0.727583	down	no	AT1G05837	lncRNA	chr1:8423069-8424073:+	.	.	.	.	pfam10325	7TM_GPCR_Srz	Serpentine type 7TM GPCR chemoreceptor Srz. Chemoreception is mediated in Caenorhabditis elegans by members of the seven-transmembrane G-protein-coupled receptor class (7TM GPCRs) of proteins which are of the serpentine type. Srz is a solo families amongst the superfamilies of chemoreceptors. Chemoperception is one of the central senses of soil nematodes like C. elegans which are otherwise 'blind…	.	.	.	.	.
AT1G05840	1142	1265	976	1100.09	1212	1124	907	0.919418	-0.121207	0.270822	0.615517	down	no	AT1G05840	protein_coding	chr1:1762734-1766283:-	.	.	.	.	pfam14543	TAXi_N	Xylanase inhibitor N-terminal. The N- and C-termini of the members of this family are jointly necessary for creating the catalytic pocket necessary for cleaving xylanase. Phytopathogens produce xylanase that destroys plant cells, so its destruction through proteolysis is vital for plant-survival.	GO:0030163|protein catabolic process;GO:0006508|proteolysis;	GO:0031225|anchored component of membrane;GO:0046658|anchored component of plasma membrane;GO:0005886|plasma membrane;	GO:0004190|aspartic-type endopeptidase activity;	.	.
AT1G05850	8048	10289	7548	8907.94	8606	11624	7803	0.820839	-0.284829	6.57733e-05	0.000963879	down	no	CTL1	protein_coding	chr1:1766503-1768837:-	VC0769	68.2	4e-11	COG3979	pfam00182	Glyco_hydro_19	Chitinase class I.	GO:0016998|cell wall macromolecule catabolic process;GO:0030244|cellulose biosynthetic process;GO:0006032|chitin catabolic process;GO:0009873|ethylene-activated signaling pathway;GO:0009825|multidimensional cell growth;GO:0010337|regulation of salicylic acid metabolic process;GO:0009735|response to cytokinin;GO:0009408|response to heat;GO:0010167|response to nitrate;GO:0009651|response to salt st…	GO:0048046|apoplast;GO:0005794|Golgi apparatus;	GO:0030247|polysaccharide binding;	.	.
AT1G05853	0	0	0	0.295554	0	2	0	0.283186	-1.82018	0.653782	NA	down	no	AT1G05853	snRNA	chr1:8525104-8525204:-	.	.	.	.	pfam02511	Thy1	Thymidylate synthase complementing protein. Thymidylate synthase complementing protein (Thy1) complements the thymidine growth requirement of the organisms in which it is found, but shows no homology to thymidylate synthase.	.	.	.	.	.
AT1G05860	234	285	231	242.19	228	288	200	0.932108	-0.101432	0.462407	0.778657	down	no	AT1G05860	protein_coding	chr1:1768986-1771286:+	.	.	.	.	pfam13891	zf-C3Hc3H	Potential DNA-binding domain. This domain is likely to be the DNA-binding domain of chromatin re-modelling proteins and helicases.	.	.	.	.	.
AT1G05867	3	3	0	1.59947	2	1	1	1.26405	0.338053	0.82906	0.945236	up	no	AT1G05867	lncRNA	chr1:8610507-8610821:-	.	.	.	.	pfam14171	SpoIISA_toxin	Toxin SpoIISA, type II toxin-antitoxin system. SpoIISA is a toxin which causes lysis of vegetatively growing cells. It forms part of a type II toxin-antitoxin system, where the SpoIISB protein, pfam14185, acts as an antitoxin. It is a transmembrane protein, with a cytoplasmic domain accounting for approximately two-thirds of the protein. The structure of the cytoplasmic domain resembles that of t…	.	.	.	.	.
AT1G05870	835	789	658	674.131	591	697	517	1.12556	0.170649	0.129801	0.411318	up	no	AT1G05870	protein_coding	chr1:1771385-1773385:-	.	.	.	.	pfam07939	DUF1685	Protein of unknown function (DUF1685). The members of this family are hypothetical eukaryotic proteins of unknown function. The region in question is approximately 100 amino acid residues long.	.	.	.	.	.
AT1G05873	5	6	10	5.34931	2	8	2	1.66413	0.734765	0.4098	0.74003	up	no	AT1G05873	lncRNA	chr1:8613169-8614053:+	CAC0326	233	5e-72	COG2256	pfam00004	AAA	ATPase family associated with various cellular activities (AAA). AAA family proteins often perform chaperone-like functions that assist in the assembly, operation, or disassembly of protein complexes.	GO:0006260|DNA replication;GO:0000731|DNA synthesis involved in DNA repair;GO:0045087|innate immune response;GO:0030174|regulation of DNA-dependent DNA replication initiation;	GO:0005737|cytoplasm;GO:0005634|nucleus;	GO:0005524|ATP binding;GO:0016887|ATPase activity;GO:0003677|DNA binding;GO:0046872|metal ion binding;	K07478	ycaJ; putative ATPase
AT1G05890	2985	3096	2443	2663.78	2752	2634	2158	0.996654	-0.00483471	0.96219	0.988917	down	no	ARI5	protein_coding	chr1:1779256-1784675:+	.	.	.	.	pfam01485	IBR	IBR domain. The IBR (In Between Ring fingers) domain is often found to occur between pairs of ring fingers (pfam00097). This domain has also been called the C6HC domain and DRIL (for double RING finger linked) domain. Proteins that contain two Ring fingers and an IBR domain (these proteins are also termed RBR family proteins) are thought to exist in all eukaryotic organisms. RBR family members pl…	GO:0032436|positive regulation of proteasomal ubiquitin-dependent protein catabolic process;GO:0000209|protein polyubiquitination;	GO:0005737|cytoplasm;GO:0000151|ubiquitin ligase complex;	GO:0046872|metal ion binding;GO:0031624|ubiquitin conjugating enzyme binding;GO:0061630|ubiquitin protein ligase activity;	K11968	ARIH1; ariadne-1 [EC:2.3.2.27]
AT1G05894	26	21	9	12.9312	6	8	10	2.01353	1.00973	0.0901381	0.327416	up	no	AT1G05894	protein_coding	chr1:1784736-1786326:+	.	.	.	.	pfam10034	Dpy19	Q-cell neuroblast polarisation. Dyp-19, formerly known as DUF2211, is a transmembrane domain family that is required to orient the neuroblast cells, QR and QL accurately on the anterior-posterior axis: QL and QR are born in the same anterior-posterior position, but polarise and migrate left-right asymmetrically, QL migrating towards the posterior and QR migrating towards the anterior. It is also …	.	.	.	.	.
AT1G05900	200	247	199	215.056	212	255	185	0.879644	-0.185009	0.200828	0.525921	down	no	NTH2	protein_coding	chr1:1786849-1789737:+	SPAC30D11.07	155	2e-41	COG0177	pfam00730	HhH-GPD	HhH-GPD superfamily base excision DNA repair protein. This family contains a diverse range of structurally related DNA repair proteins. The superfamily is called the HhH-GPD family after its hallmark Helix-hairpin-helix and Gly/Pro rich loop followed by a conserved aspartate. This includes endonuclease III, EC:4.2.99.18 and MutY an A/G-specific adenine glycosylase, both have a C terminal 4Fe-4S c…	GO:0006284|base-excision repair;GO:0006285|base-excision repair, AP site formation;GO:0006296|nucleotide-excision repair, DNA incision, 5'-to lesion;	GO:0042644|chloroplast nucleoid;GO:0005634|nucleus;	GO:0051539|4 iron, 4 sulfur cluster binding;GO:0003677|DNA binding;GO:0019104|DNA N-glycosylase activity;GO:0003906|DNA-(apurinic or apyrimidinic site) lyase activity;GO:0046872|metal ion binding;GO:0000703|oxidized pyrimidine nucleobase lesion DNA N-glycosylase activity;	K10773	NTH; endonuclease III [EC:4.2.99.18]
AT1G05910	913	1250	881	920.284	778	1114	694	1.04783	0.0673983	0.510907	0.809617	up	no	AT1G05910	protein_coding	chr1:1790216-1796715:+	SPAC31G5.19	427	5e-127	COG0464	pfam00004	AAA	ATPase family associated with various cellular activities (AAA). AAA family proteins often perform chaperone-like functions that assist in the assembly, operation, or disassembly of protein complexes.	GO:0080111|DNA demethylation;GO:0031936|negative regulation of chromatin silencing;GO:0045944|positive regulation of transcription from RNA polymerase II promoter;	GO:0005634|nucleus;	GO:0005524|ATP binding;GO:0016887|ATPase activity;GO:0003682|chromatin binding;GO:0042393|histone binding;	.	.
AT1G05927	4	9	8	4.60911	1	5	2	2.39406	1.25946	0.189573	0.509153	up	no	AT1G05927	lncRNA	chr1:8835419-8836850:-	.	.	.	.	pfam07734	FBA_1	F-box associated. Most of these proteins contain pfam00646 at the N terminus, suggesting that they are effectors linked with ubiquitination.	GO:0031146|SCF-dependent proteasomal ubiquitin-dependent protein catabolic process;	.	GO:0004842|ubiquitin-protein transferase activity;	.	.
AT1G05933	2	1	6	3.08012	5	3	1	0.949586	-0.0746294	0.949604	0.986156	down	no	AT1G05933	lncRNA	chr1:8838445-8839139:+	.	.	.	.	pfam07903	PaRep2a	PaRep2a protein. This is a family of proteins expressed by the crenarchaeon Pyrobaculum aerophilum. The members are highly variable in length and level of conservation. The presence of numerous frameshifts and internal stop codons in multiple alignments are thought to indicate that most family members are no longer functional.	.	.	.	.	.
AT1G05937	0	1	0	0.729592	1	0	2	0.290474	-1.78352	0.469235	NA	down	no	AT1G05937	lncRNA	chr1:8843774-8844366:+	.	.	.	.	pfam04647	AgrB	Accessory gene regulator B. The arg locus consists of two transcripts: RNAII and RNAIII. RNAII encodes four genes (agrA, B, C, and D) whose gene products assemble a quorum sensing system. AgrB and AgrD are essential for the production of the autoinducing peptide which functions as a signal for quorum sensing. AgrB is a transmembrane protein.	.	.	.	.	.
AT1G05940	920	1070	805	896.43	887	1030	720	0.940574	-0.0883874	0.321823	0.666578	down	no	CAT9	protein_coding	chr1:1801110-1804000:-	BS_yfnA	221	2e-62	COG0531	pfam13520	AA_permease_2	Amino acid permease.	GO:0006865|amino acid transport;	GO:0031969|chloroplast membrane;GO:0016021|integral component of membrane;GO:0005774|vacuolar membrane;	GO:0022857|transmembrane transporter activity;	.	.
AT1G05943	1	0	0	0.308276	0	1	0	0.884463	-0.177127	0.960887	NA	down	no	AT1G05943	lncRNA	chr1:8849006-8849506:-	.	.	.	.	pfam01867	Cas_Cas1	CRISPR associated protein Cas1. Clustered regularly interspaced short palindromic repeats (CRISPRs) are a family of DNA direct repeats found in many prokaryotic genomes. This family of proteins corresponds to Cas1, a CRISPR-associated protein. Cas1 may be involved in linking DNA segments to CRISPR.	.	.	.	.	.
AT1G05947	0	1	0	0.133784	0	0	0	1.72268	0.784657	0.847511	NA	up	no	AT1G05947	lncRNA	chr1:8852648-8853171:-	.	.	.	.	pfam06979	DUF1301	Protein of unknown function (DUF1301). This family contains a number of eukaryotic proteins of unknown function that are approximately 160 residues long.	.	.	.	.	.
AT1G05950	115	118	86	96.004	83	103	78	1.07004	0.0976683	0.638813	0.875707	up	no	AT1G05950	protein_coding	chr1:1804401-1807670:-	.	.	.	.	pfam03879	Cgr1	Cgr1 family. Members of this family are coiled-coil proteins that are involved in pre-rRNA processing.	.	.	.	.	.
AT1G05960	2235	2539	1956	2158.8	2017	2552	1781	0.942503	-0.0854312	0.247849	0.587916	down	no	AT1G05960	protein_coding	chr1:1807960-1815568:-	.	.	.	.	pfam04108	APG17	Autophagy protein Apg17. Apg17 is required for activating Apg1 protein kinases.	.	.	.	.	.
AT1G05970	147	186	152	163.714	183	173	142	0.859507	-0.218419	0.206249	0.53362	down	no	AT1G05970	protein_coding	chr1:1815825-1817336:-	.	.	.	.	pfam14259	RRM_6	RNA recognition motif (a.k.a. RRM, RBD, or RNP domain).	.	.	.	.	.
AT1G05973	0	2	2	0.772437	0	1	0	3.27728	1.7125	0.471873	NA	up	no	AT1G05973	lncRNA	chr1:9020389-9020657:-	.	.	.	.	pfam13821	DUF4187	Domain of unknown function (DUF4187). This family is found at the very C-terminus of proteins that carry a G-patch domain, pfam01585. The domain is short and cysteine-rich.	.	GO:0009507|chloroplast;GO:0010287|plastoglobule;	GO:0005524|ATP binding;	.	.
AT1G05977	2	3	4	3.61337	5	3	4	0.659797	-0.599906	0.556146	0.836288	down	no	AT1G05977	lncRNA	chr1:9023037-9023508:+	.	.	.	.	pfam04707	PRELI	PRELI-like family. This family includes a conserved region found in the PRELI protein and yeast YLR168C gene MSF1 product. The function of this protein is unknown, though it is thought to be involved in intra-mitochondrial protein sorting. This region is also found in a number of other eukaryotic proteins.	.	.	.	.	.
AT1G05983	0	0	0	0.20759	0	0	1	0.454107	-1.1389	0.780161	NA	down	no	AT1G05983	lncRNA	chr1:9032668-9032898:-	.	.	.	.	pfam10214	Rrn6	RNA polymerase I-specific transcription-initiation factor. RNA polymerase I-specific transcription-initiation factor Rrn6 and Rrn7 represent components of a multisubunit transcription factor essential for the initiation of rDNA transcription by Pol I. These proteins are found in fungi.	.	.	.	.	.
AT1G05990	105	84	87	55.8883	20	15	31	3.63655	1.86257	9.60961e-08	2.72782e-06	up	yes	CML7	protein_coding	chr1:1818392-1819184:+	SPAC3A12.14	103	5e-26	COG5126	pfam13499	EF-hand_7	EF-hand domain pair.	.	.	GO:0005509|calcium ion binding;	K13448	CML; calcium-binding protein CML
AT1G06000	453	575	359	599.374	481	1221	570	0.55405	-0.851913	0.00766891	0.0544232	down	no	UGT89C1	protein_coding	chr1:1820308-1821894:-	.	.	.	.	pfam00201	UDPGT	UDP-glucoronosyl and UDP-glucosyl transferase.	GO:0051555|flavonol biosynthetic process;	GO:0043231|intracellular membrane-bounded organelle;	GO:0080043|quercetin 3-O-glucosyltransferase activity;GO:0080044|quercetin 7-O-glucosyltransferase activity;GO:0008194|UDP-glycosyltransferase activity;	.	.
AT1G06002	131	128	107	130.925	143	165	113	0.775178	-0.3674	0.0450277	0.20469	down	no	AT1G06002	lncRNA	chr1:1820254-1821887:+	.	.	.	.	pfam00201	UDPGT	UDP-glucoronosyl and UDP-glucosyl transferase.	GO:0051555|flavonol biosynthetic process;	GO:0043231|intracellular membrane-bounded organelle;	GO:0080043|quercetin 3-O-glucosyltransferase activity;GO:0080044|quercetin 7-O-glucosyltransferase activity;GO:0008194|UDP-glycosyltransferase activity;	.	.
AT1G06003	0	0	0	0.180628	1	0	0	0.454107	-1.1389	0.780161	NA	down	no	AT1G06003	lncRNA	chr1:9158571-9159254:-	.	.	.	.	pfam13041	PPR_2	PPR repeat family. This repeat has no known function. It is about 35 amino acids long and is found in up to 18 copies in some proteins. The family appears to be greatly expanded in plants and fungi. The repeat has been called PPR.	GO:0009451|RNA modification;	GO:0043231|intracellular membrane-bounded organelle;	GO:0004519|endonuclease activity;GO:0003723|RNA binding;	.	.
AT1G06007	0	1	0	0.133784	0	0	0	1.72268	0.784657	0.847511	NA	up	no	AT1G06007	lncRNA	chr1:9227341-9227548:-	.	.	.	.	pfam06315	AceK	Isocitrate dehydrogenase kinase/phosphatase (AceK). This family consists of several bacterial isocitrate dehydrogenase kinase/phosphatase (AceK) proteins (EC:2.7.1.116).	.	.	.	.	.
AT1G06010	343	379	337	314.203	292	329	226	1.11647	0.158945	0.228818	0.56391	up	no	AT1G06010	protein_coding	chr1:1822583-1824236:+	.	.	.	.	pfam03078	ATHILA	ATHILA ORF-1 family. ATHILA is a group of Arabidopsis thaliana retrotransposons belonging to the Ty3/gypsy family of the long terminal repeat (LTR) class of eukaryotic retrotransposons. The central region of ATHILA retrotransposons contains two or three open reading frames (ORFs). This family represents the ORF1 product. The function of ORF1 is unknown.	.	.	.	.	.
AT1G06017	15	11	6	8.16635	6	6	6	1.55506	0.636972	0.360744	0.701832	up	no	AT1G06017	lncRNA	chr1:9247263-9247559:-	.	.	.	.	pfam10325	7TM_GPCR_Srz	Serpentine type 7TM GPCR chemoreceptor Srz. Chemoreception is mediated in Caenorhabditis elegans by members of the seven-transmembrane G-protein-coupled receptor class (7TM GPCRs) of proteins which are of the serpentine type. Srz is a solo families amongst the superfamilies of chemoreceptors. Chemoperception is one of the central senses of soil nematodes like C. elegans which are otherwise 'blind…	.	.	.	.	.
AT1G06020	18	15	16	15.4382	16	17	11	1.00108	0.00156094	0.997481	0.999498	up	no	AT1G06020	protein_coding	chr1:1824250-1826163:+	BH1857	231	1e-70	COG0524	pfam00294	PfkB	pfkB family carbohydrate kinase. This family includes a variety of carbohydrate and pyrimidine kinases.	GO:0006000|fructose metabolic process;GO:0019252|starch biosynthetic process;	GO:0005829|cytosol;	GO:0005524|ATP binding;GO:0008865|fructokinase activity;	K00847	E2.7.1.4, scrK; fructokinase [EC:2.7.1.4]
AT1G06027	0	1	0	0.133784	0	0	0	1.72268	0.784657	0.847511	NA	up	no	AT1G06027	lncRNA	chr1:9291723-9292147:+	.	.	.	.	pfam05316	VAR1	Mitochondrial ribosomal protein (VAR1). This family consists of the yeast mitochondrial ribosomal proteins VAR1. Mitochondria possess their own ribosomes responsible for the synthesis of a small number of proteins encoded by the mitochondrial genome. In yeast the two ribosomal RNAs and a single ribosomal protein, VAR1, are products of mitochondrial genes, and the remaining approximately 80 riboso…	.	.	.	.	.
AT1G06030	8	9	6	6.36011	6	6	4	1.27174	0.346808	0.645648	0.878303	up	no	AT1G06030	protein_coding	chr1:1826803-1828279:+	BH1857	234	2e-72	COG0524	pfam00294	PfkB	pfkB family carbohydrate kinase. This family includes a variety of carbohydrate and pyrimidine kinases.	GO:0006000|fructose metabolic process;GO:0019252|starch biosynthetic process;	GO:0005829|cytosol;GO:0009506|plasmodesma;	GO:0005524|ATP binding;GO:0008865|fructokinase activity;	K00847	E2.7.1.4, scrK; fructokinase [EC:2.7.1.4]
AT1G06033	12	11	8	11.5171	11	22	7	0.710302	-0.493495	0.403315	0.735813	down	no	AT1G06033	snoRNA	chr1:9316015-9316161:-	.	.	.	.	pfam15051	FAM198	FAM198 protein. This family of proteins is found in eukaryotes. The function of this family is unknown. Murine FAM198B is downregulated by FGFR signalling.	.	.	.	.	.
AT1G06037	0	0	0	0.20759	0	0	1	0.454107	-1.1389	0.780161	NA	down	no	AT1G06037	lncRNA	chr1:9325015-9325259:+	.	.	.	.	pfam11981	DUF3482	Domain of unknown function (DUF3482). This presumed domain is functionally uncharacterized. This domain is found in bacteria and eukaryotes. This domain is typically between 289 to 301 amino acids in length. This domain is found associated with pfam01926. THe central region of these proteins contains a hydrophobic region that is similar to pfam05433.	.	.	.	.	.
AT1G06040	3390	3982	3094	3503.99	3190	4823	2822	0.868509	-0.203387	0.0296823	0.152681	down	no	BBX24	protein_coding	chr1:1828340-1829983:-	.	.	.	.	pfam00643	zf-B_box	B-box zinc finger.	GO:0048573|photoperiodism, flowering;GO:0006355|regulation of transcription, DNA-templated;GO:0080167|response to karrikin;GO:0009416|response to light stimulus;GO:0006351|transcription, DNA-templated;GO:0010228|vegetative to reproductive phase transition of meristem;	GO:0005634|nucleus;	GO:0003677|DNA binding;GO:0003700|transcription factor activity, sequence-specific DNA binding;GO:0003712|transcription cofactor activity;GO:0008270|zinc ion binding;	.	.
[truncated: 25,305 more rows]

## Sheet: rhd6_WT.anno
Supplemental Table S2. RNA-seq results of AHL17 OX (35S::AHL17-3), rhd6, and AHL17 OX rhd6 vs the WT (Col-0), respectively.
RNA-seq results of rhd6 vs the WT (Col-0).
Gene	rhd6_1_count	rhd6_2_count	rhd6_3_count	baseMean	Col_0_1_count	Col_0_2_count	Col_0_3_count	FoldChange	Log2FoldChange	pval	padj	Up/Down	Significant	GeneName	Biotype	Position	COG:gene	COG:Score	COG:Eval	COG:num	Pfam:pfam_ID	Pfam:pfam_Name	Pfam:pfam_Description	GO:biological_process	GO:cellular_component	GO:molecular_function	KEGG:KO	KEGG:Description
[truncated: 25,753 more rows]

## Sheet: AHL17OX rhd6_WT.anno
Supplemental Table S2. RNA-seq results of AHL17 OX, rhd6, and AHL17 OX rhd6 vs the WT (Col-0), respectively.
[truncated: 25,730 more rows]
