# Supplementary material for: Overexpression of AHL proteins enhances root hair production by altering the transcription of RHD6‐downstream genes
Source: Plant Direct. 2023 Aug 2;7(8):e517. doi: 10.1002/pld3.517 (PMC10416611; doi:10.1002/pld3.517)
Supplement: Supplementary file 4 — Table S3. Go term analyses of the differentially expressed genes in AHL17 OX (35S::AHL17–3), rhd6, and AHL17 OX rhd6 lines vs the WT. [file PLD3-7-e517-s001.xlsx]

## Sheet: AHL17OX_WT_BP enrichment
Supplemental Table S4. Go term analyses of the differentially expressed genes in AHL17 OX (35S::AHL17-3), rhd6, and AHL17 OX rhd6 lines vs the WT.
Go term analyses of the differentially expressed genes in AHL17 OX vs the WT.
Accession	Term_name	Count1	Count2	Count3	Count4	p-value	FDR	Rich_Ratio
GO:0009780	photosynthetic NADP+ reduction	2	0	725	20585	0.0011621	0.0253282	29.315
GO:0006824	cobalt ion transport	2	0	725	20585	0.0011621	0.0253282	29.315
GO:0006740	NADPH regeneration	2	0	725	20585	0.0011621	0.0253282	29.315
GO:0009769	photosynthesis, light harvesting in photosystem II	3	1	724	20584	0.000154116	0.00543888	21.9862
GO:0010266	response to vitamin B1	4	2	723	20583	1.91e-05	0.00114998	19.5433
GO:0009768	photosynthesis, light harvesting in photosystem I	15	8	712	20577	3.25e-17	2.94e-14	19.1185
GO:0009765	photosynthesis, light harvesting	16	10	711	20575	1.11e-17	2e-14	18.04
GO:0010054	trichoblast differentiation	3	2	724	20583	0.000375488	0.0117114	17.589
GO:0016046	detection of fungus	3	3	724	20582	0.000731906	0.0190156	14.6575
GO:0018874	benzoate metabolic process	3	4	724	20581	0.00124836	0.0268844	12.5636
GO:0033273	response to vitamin	5	7	722	20578	2.96e-05	0.00162013	12.2146
GO:0080184	response to phenylpropanoid	5	8	722	20577	4.67e-05	0.00234555	11.275
GO:0019253	reductive pentose-phosphate cycle	8	16	719	20569	7.99e-07	7.61e-05	9.77166
GO:0019685	photosynthesis, dark reaction	8	16	719	20569	7.99e-07	7.61e-05	9.77166
GO:0009645	response to low light intensity stimulus	6	12	721	20573	2.02e-05	0.00117663	9.77166
GO:0019684	photosynthesis, light reaction	3	6	724	20579	0.00284648	0.0481242	9.77166
GO:0009773	photosynthetic electron transport in photosystem I	5	14	722	20571	0.000355667	0.0112877	7.71447
GO:0018298	protein-chromophore linkage	16	53	711	20532	1.01e-09	2.29e-07	6.79768
GO:0042343	indole glucosinolate metabolic process	8	28	719	20557	2.29e-05	0.00129325	6.51444
GO:0015979	photosynthesis	27	102	700	20483	2.71e-14	1.63e-11	6.1357
GO:0007584	response to nutrient	5	19	722	20566	0.00112877	0.0253282	6.10729
GO:0071365	cellular response to auxin stimulus	5	20	722	20565	0.00137175	0.0287301	5.863
GO:0071230	cellular response to amino acid stimulus	5	21	722	20564	0.0016512	0.033562	5.6375
GO:0071456	cellular response to hypoxia	6	26	721	20559	0.000654953	0.0176837	5.49656
GO:0042537	benzene-containing compound metabolic process	8	36	719	20549	0.000105321	0.0042339	5.33
GO:0043200	response to amino acid	6	27	721	20558	0.000777658	0.019271	5.33
GO:1901072	glucosamine-containing compound catabolic process	5	23	722	20562	0.00233211	0.0417701	5.23482
GO:0006032	chitin catabolic process	5	23	722	20562	0.00233211	0.0417701	5.23482
GO:0006030	chitin metabolic process	5	23	722	20562	0.00233211	0.0417701	5.23482
GO:0006536	glutamate metabolic process	5	23	722	20562	0.00233211	0.0417701	5.23482
GO:0006012	galactose metabolic process	5	23	722	20562	0.00233211	0.0417701	5.23482
GO:0046348	amino sugar catabolic process	5	23	722	20562	0.00233211	0.0417701	5.23482
GO:0009767	photosynthetic electron transport chain	8	37	719	20548	0.000124303	0.00449728	5.21155
GO:0036294	cellular response to decreased oxygen levels	6	28	721	20557	0.000917374	0.0218359	5.17323
GO:0071453	cellular response to oxygen levels	6	28	721	20557	0.000917374	0.0218359	5.17323
GO:1901071	glucosamine-containing compound metabolic process	5	24	722	20561	0.00273994	0.0467599	5.05431
GO:0006026	aminoglycan catabolic process	5	24	722	20561	0.00273994	0.0467599	5.05431
GO:0042548	regulation of photosynthesis, light reaction	5	24	722	20561	0.00273994	0.0467599	5.05431
GO:0071417	cellular response to organonitrogen compound	7	34	720	20551	0.000426898	0.012871	5.005
GO:0009644	response to high light intensity	14	71	713	20514	1.03e-06	8.87e-05	4.82835
GO:0010218	response to far red light	10	54	717	20531	5.75e-05	0.00273499	4.58047
GO:0010109	regulation of photosynthesis	7	38	720	20547	0.000765824	0.0192413	4.56011
GO:0006006	glucose metabolic process	8	44	719	20541	0.000351812	0.0112877	4.51
GO:0015758	glucose transport	7	45	720	20540	0.00183787	0.0365353	3.94625
GO:0046323	glucose import	7	45	720	20540	0.00183787	0.0365353	3.94625
GO:0042743	hydrogen peroxide metabolic process	13	86	714	20499	3.16e-05	0.00168283	3.84944
GO:0042744	hydrogen peroxide catabolic process	12	80	715	20505	6.76e-05	0.00291314	3.82369
GO:0009642	response to light intensity	21	141	706	20444	1.61e-07	1.94e-05	3.80009
GO:0008645	hexose transport	7	47	720	20538	0.00229438	0.0417701	3.80009
GO:0015749	monosaccharide transport	7	48	720	20537	0.00255309	0.0448402	3.731
GO:0001666	response to hypoxia	9	63	718	20522	0.000742484	0.0190156	3.66437
GO:0071495	cellular response to endogenous stimulus	20	148	707	20437	1.25e-06	9.05e-05	3.48988
GO:0010114	response to red light	8	60	719	20525	0.00214447	0.0412697	3.44882
GO:0006091	generation of precursor metabolites and energy	29	218	698	20367	7.32e-09	1.47e-06	3.44184
GO:0051187	cofactor catabolic process	14	107	713	20478	6.63e-05	0.00291314	3.39182
GO:0036293	response to decreased oxygen levels	9	69	718	20516	0.00132777	0.028258	3.3825
GO:0070482	response to oxygen levels	9	70	718	20515	0.00145407	0.029891	3.33968
GO:0032870	cellular response to hormone stimulus	14	111	713	20474	9.47e-05	0.00389226	3.28328
GO:0019757	glycosinolate metabolic process	14	113	713	20472	0.000112446	0.00423782	3.23157
GO:0019760	glucosinolate metabolic process	14	113	713	20472	0.000112446	0.00423782	3.23157
GO:0016143	S-glycoside metabolic process	14	113	713	20472	0.000112446	0.00423782	3.23157
GO:0043648	dicarboxylic acid metabolic process	10	89	717	20496	0.00203379	0.0395605	2.96111
GO:0072593	reactive oxygen species metabolic process	13	117	714	20468	0.000509939	0.0149801	2.9315
GO:0071310	cellular response to organic substance	22	200	705	20385	8.02e-06	0.000537111	2.90509
GO:0042737	drug catabolic process	27	249	700	20336	9.95e-07	8.87e-05	2.86777
GO:0010243	response to organonitrogen compound	27	251	700	20334	1.15e-06	9.05e-05	2.84714
GO:0071229	cellular response to acid chemical	15	143	712	20442	0.000343472	0.0112877	2.78307
GO:0010200	response to chitin	14	134	713	20451	0.000554906	0.0156848	2.77304
GO:0019318	hexose metabolic process	12	121	715	20464	0.00201798	0.0395605	2.64496
GO:0044550	secondary metabolite biosynthetic process	31	317	696	20268	1.22e-06	9.05e-05	2.61139
GO:0019748	secondary metabolic process	44	483	683	20102	4.9e-08	6.82e-06	2.44755
GO:0014070	response to organic cyclic compound	24	267	703	20318	6.63e-05	0.00291314	2.41773
GO:0070887	cellular response to chemical stimulus	36	403	691	20182	1.25e-06	9.05e-05	2.40396
GO:0009611	response to wounding	18	202	709	20383	0.000573374	0.0159574	2.3985
GO:1901657	glycosyl compound metabolic process	23	260	704	20325	0.000116457	0.0042994	2.38249
GO:1901698	response to nitrogen compound	29	328	698	20257	1.59e-05	0.00099462	2.38133
GO:1901701	cellular response to oxygen-containing compound	18	212	709	20373	0.000961815	0.0223067	2.29422
GO:0009415	response to water	29	348	698	20237	4.34e-05	0.00224553	2.255
GO:0009414	response to water deprivation	28	339	699	20246	6.75e-05	0.00291314	2.23657
GO:0042445	hormone metabolic process	19	238	708	20347	0.00138171	0.0287301	2.16726
GO:0042493	response to drug	37	466	690	20119	1.1e-05	0.000707712	2.15637
GO:0009416	response to light stimulus	55	707	672	19878	1.48e-07	1.91e-05	2.11591
GO:0009314	response to radiation	56	751	671	19834	4.09e-07	4.62e-05	2.03425
GO:0009737	response to abscisic acid	33	454	694	20131	0.000156341	0.00543888	1.98644
GO:0001101	response to acid chemical	76	1046	651	19539	8.66e-09	1.57e-06	1.98569
GO:0010033	response to organic substance	114	1573	613	19012	1.04e-12	3.75e-10	1.98098
GO:0045087	innate immune response	28	391	699	20194	0.000597265	0.0163705	1.959
GO:0097305	response to alcohol	33	462	694	20123	0.00021084	0.0071964	1.95433
GO:1901700	response to oxygen-containing compound	98	1383	629	19202	1.66e-10	5e-08	1.93982
GO:0006955	immune response	28	404	699	20181	0.000954295	0.0223067	1.90005
GO:0006979	response to oxidative stress	30	440	697	20145	0.000816553	0.0199614	1.87117
GO:0017144	drug metabolic process	43	635	684	19950	7.72e-05	0.00324623	1.85921
GO:0009719	response to endogenous stimulus	84	1243	643	19342	2.95e-08	4.45e-06	1.85566
GO:0042221	response to chemical	152	2306	575	18279	1.17e-13	5.28e-11	1.81281
GO:0009725	response to hormone	78	1207	649	19378	5.21e-07	5.54e-05	1.77943
GO:0033993	response to lipid	36	572	691	20013	0.00101701	0.0232882	1.73576
GO:0009628	response to abiotic stimulus	126	2138	601	18447	1.8e-08	2.97e-06	1.63149
GO:0010035	response to inorganic substance	55	934	672	19651	0.000264051	0.0088457	1.63026
GO:0043436	oxoacid metabolic process	63	1143	664	19442	0.000513413	0.0149801	1.53138
GO:0006082	organic acid metabolic process	63	1146	664	19439	0.000547247	0.0156848	1.52758
GO:0044281	small molecule metabolic process	92	1707	635	18878	5.62e-05	0.00273499	1.49915
GO:0009607	response to biotic stimulus	75	1409	652	19176	0.000403835	0.012382	1.48155
GO:0051707	response to other organism	67	1320	660	19265	0.00254066	0.0448402	1.41608
GO:0006952	defense response	87	1722	640	18863	0.000676935	0.0180085	1.40984
GO:0009605	response to external stimulus	89	1776	638	18809	0.000746329	0.0190156	1.39895
GO:0050896	response to stimulus	273	5501	454	15084	2.56e-10	6.61e-08	1.38604
GO:0006950	response to stress	187	3867	540	16718	3.86e-06	0.000268528	1.35222

## Sheet: rhd6_WT_BP enrichment
Supplemental Table S3. Go term analyses of the differentially expressed genes in AHL17 OX (35S::AHL17-3), rhd6, and AHL17 OX rhd6 lines vs the WT.
Go term analyses of the differentially expressed genes in rhd6 vs the WT.
Accession	Term_name	Count1	Count2	Count3	Count4	p-value	FDR	Rich_Ratio
GO:0072732	cellular response to calcium ion starvation	3	0	275	21034	2.2e-06	0.000220571	76.6619
GO:0010054	trichoblast differentiation	4	1	274	21033	1.4e-07	6.34e-05	61.3295
GO:0048480	stigma development	2	3	276	21031	0.001652	0.046669	30.6647
GO:0048766	root hair initiation	5	10	273	21024	9.83e-07	0.000126959	25.554
GO:0010053	root epidermal cell differentiation	7	32	271	21002	6.41e-07	0.00010259	13.7598
GO:0048268	clathrin coat assembly	3	14	275	21020	0.00130387	0.0406448	13.5286
GO:0080147	root hair cell development	4	21	274	21013	0.000288772	0.011179	12.2659
GO:0048767	root hair elongation	7	38	271	20996	1.77e-06	0.000199997	11.9252
GO:0042744	hydrogen peroxide catabolic process	10	82	268	20952	3.41e-07	0.00010259	8.33281
GO:0090627	plant epidermal cell differentiation	7	60	271	20974	2.66e-05	0.00120058	8.00945
GO:0042743	hydrogen peroxide metabolic process	10	89	268	20945	6.81e-07	0.00010259	7.74362
GO:0009664	plant-type cell wall organization	11	112	267	20922	6.47e-07	0.00010259	6.85594
GO:0006366	transcription from RNA polymerase II promoter	6	63	272	20971	0.000281069	0.011179	6.66625
GO:0051187	cofactor catabolic process	10	111	268	20923	4.3e-06	0.000323956	6.33569
GO:0072593	reactive oxygen species metabolic process	10	120	268	20914	8.17e-06	0.00049239	5.89707
GO:0048588	developmental cell growth	11	143	267	20891	5.9e-06	0.000410544	5.47585
GO:0009932	cell tip growth	8	125	270	20909	0.000364064	0.0126582	4.61124
GO:0016049	cell growth	18	287	260	20747	1.18e-07	6.34e-05	4.52431
GO:0060560	developmental growth involved in morphogenesis	15	252	263	20782	2.51e-06	0.000227332	4.30685
GO:0000904	cell morphogenesis involved in differentiation	11	202	267	20832	0.000117985	0.00507898	3.95906
GO:0042737	drug catabolic process	14	262	264	20772	1.73e-05	0.000921174	3.88865
GO:0009723	response to ethylene	8	158	270	20876	0.0015506	0.0452173	3.69455
GO:0048589	developmental growth	15	305	263	20729	2.2e-05	0.00104625	3.59353
GO:0040007	growth	18	369	260	20665	3.7e-06	0.00030381	3.56567
GO:0071669	plant-type cell wall organization or biogenesis	11	227	267	20807	0.000309154	0.011179	3.5432
GO:0009826	unidimensional cell growth	10	216	268	20818	0.000806104	0.0260257	3.39212
GO:0000902	cell morphogenesis	13	306	265	20728	0.000307497	0.011179	3.12415
GO:0032989	cellular component morphogenesis	13	316	265	20718	0.000412559	0.0138131	3.02919
GO:0071555	cell wall organization	23	598	255	20436	7.7e-06	0.00049239	2.83933
GO:0045229	external encapsulating structure organization	23	636	255	20398	1.98e-05	0.000996645	2.6756
GO:0071554	cell wall organization or biogenesis	25	705	253	20329	1.18e-05	0.000666663	2.62541
GO:0006979	response to oxidative stress	15	455	263	20579	0.00137904	0.0415552	2.44666

## Sheet: AHL17OX rhd6_WT_BP enrichment
Supplemental Table S3. Go term analyses of the differentially expressed genes in AHL17 OX, rhd6, and AHL17 OX rhd6 lines vs the WT.
Go term analyses of the differentially expressed genes in AHL17 OX rhd6 vs the WT.
Accession	Term_name	Count1	Count2	Count3	Count4	p-value	FDR	Rich_Ratio
GO:0072732	cellular response to calcium ion starvation	3	0	437	20872	8.74e-06	0.00185317	48.4364
GO:0010054	trichoblast differentiation	4	1	436	20871	8.82e-07	0.00068965	38.7491
GO:0048766	root hair initiation	4	11	436	20861	0.000204196	0.0161992	12.9164
GO:0009768	photosynthesis, light harvesting in photosystem I	6	17	434	20855	5.61e-06	0.00156331	12.6356
GO:0009765	photosynthesis, light harvesting	6	20	434	20852	1.21e-05	0.00220526	11.1776
GO:0010053	root epidermal cell differentiation	8	31	432	20841	1.09e-06	0.00068965	9.93566
GO:0048767	root hair elongation	7	38	433	20834	3.51e-05	0.00543732	7.53455
GO:0090627	plant epidermal cell differentiation	8	59	432	20813	6.96e-05	0.00737555	5.78345
GO:0009664	plant-type cell wall organization	13	110	427	20762	1.63e-06	0.00068965	5.11929
GO:0018298	protein-chromophore linkage	7	62	433	20810	0.000545984	0.0315678	4.91383
GO:0042743	hydrogen peroxide metabolic process	10	89	430	20783	3.85e-05	0.00543732	4.89256
GO:0042744	hydrogen peroxide catabolic process	9	83	431	20789	0.000120039	0.0109064	4.73834
GO:0048588	developmental cell growth	12	142	428	20730	8.81e-05	0.00861702	3.77426
GO:0072593	reactive oxygen species metabolic process	10	120	430	20752	0.000373588	0.0245488	3.72587
GO:0051187	cofactor catabolic process	9	112	431	20760	0.000924474	0.0470373	3.6027
GO:0016049	cell growth	20	285	420	20587	6.15e-06	0.00156331	3.17615
GO:0060560	developmental growth involved in morphogenesis	17	250	423	20622	4.4e-05	0.0055935	3.08396
GO:0071669	plant-type cell wall organization or biogenesis	14	224	426	20648	0.000456849	0.027672	2.8492
GO:0042737	drug catabolic process	16	260	424	20612	0.000216498	0.0161992	2.80791
GO:0048589	developmental growth	17	303	423	20569	0.000385987	0.0245488	2.57318
GO:0040007	growth	20	367	420	20505	0.000175534	0.0148853	2.50317
GO:0045229	external encapsulating structure organization	30	629	410	20243	4.95e-05	0.00572503	2.20499
GO:0019748	secondary metabolic process	23	504	417	20368	0.000663696	0.0351759	2.11392
GO:0071555	cell wall organization	27	594	413	20278	0.000246289	0.0174044	2.10593
GO:0071554	cell wall organization or biogenesis	29	701	411	20171	0.000639715	0.0351759	1.92418
