# Supplementary material for: Overexpression of AHL proteins enhances root hair production by altering the transcription of RHD6‐downstream genes
Source: Plant Direct. 2023 Aug 2;7(8):e517. doi: 10.1002/pld3.517 (PMC10416611; doi:10.1002/pld3.517)
Supplement: Supplementary file 5 — Table S4. The genes whose expression is up‐regulated in AHL17 OX but down‐regulated in rhd6 and AHL17 OX rhd6. [file PLD3-7-e517-s007.xlsx]

## Sheet: up in AHL17OX down in rhd6
	Supplemental Table S4. The genes whose expression is up-regulated in AHL17 OX but down-regulated in rhd6 and AHL17 OX rhd6.
	Gene ID	Gene name	Gene description	Fold Change (Log2)
				35S::AHL17	35S::AHL17 rhd6	rhd6
	AT4G28850	XTH26	xyloglucan endotransglucosylase/hydrolase 26	2.48906	-2.562	-5.02405
	AT3G58000	VQ25	VQ motif-containing protein	1.3335	-5.88903	-4.106
	AT3G60280	UCC3	uclacyanin 3	1.54306	-3.18584	-3.56918
	AT4G08620	SULTR1	sulfate transporter 1.1	1.24531	-3.18174	-4.30941
	AT1G79860	ROPGEF12	RHO guanyl-nucleotide exchange factor 12	1.00138	-3.5509	-3.92772
	AT4G04900	RIC10	ROP-interactive CRIB motif-containing protein 10	1.19115	-3.08015	-4.60521
	AT1G12950	RHS2	root hair specific 2	1.11292	-3.96854	-4.06457
	AT4G25220	RHS15	root hair specific 15	1.56435	-4.47069	-5.27008
	AT4G22080	RHS14	root hair specific 14	1.41077	-4.265	-5.59517
	AT4G02270	RHS13	root hair specific 13	1.12319	-3.9281	-4.80419
	AT1G33090	DTX22	MATE efflux family protein	1.19013	-3.9738	-7.23815
	AT3G62680	PRP3	proline-rich protein 3	1.09574	-3.66427	-4.5822
	AT1G23540	PERK12	proline-rich receptor-like protein kinase PERK12	1.01119	-2.71603	-3.00851
	AT3G54590	EXT2/HRGP1	EXTENSIN 2, hydroxyproline-rich glycoprotein	1.25142	-3.82793	-4.64355
	AT5G19800	HRGP2	hydroxyproline-rich glycoprotein family protein	1.25537	-3.76326	-4.24064
	AT5G06630	EXT9	EXTENSIN 9, proline-rich extensin-like family protein	2.24544	-4.62772	-6.26775
	AT2G24980	EXT6	EXTENSIN 6, proline-rich extensin-like family protein	1.74094	-4.31591	-5.8775
	AT3G54580	EXT17	EXTENSIN 17, proline-rich extensin-like family protein	1.05361	-3.6807	-4.47883
	AT5G06640	EXT11	EXTENSIN 11, proline-rich extensin-like family protein	1.3656	-4.95263	-6.22636
	AT5G26080	-	proline-rich family protein	3.97095	-3.6719	-6.23257
	AT1G01453	-	late embryogenesis abundant hydroxyproline-rich glycoprotein family protein	1.93573	-4.80614	-5.64346
	AT1G61080	-	hydroxyproline-rich glycoprotein-like protein	1.41428	-5.64283	-5.17628
	AT1G12040	LRX1	leucine-rich repeat extensin-like protein 1	1.02568	-4.15066	-4.89227
	AT2G46860	PPA3	soluble inorganic pyrophosphatase-like protein	1.08489	-3.98029	-4.93871
	AT4G37050	PLAIVC	PATATIN-like protein 4	1.02745	-1.40479	-1.50115
	AT1G25240	PICALM9A	ENTH/VHS/GAT family protein	1.39031	-3.06195	-4.38199
	AT1G34510	PER8	peroxidase 8	1.97223	-3.69943	-5.37371
	AT5G67400	PER73/RHS19	peroxidase 73	1.6822	-4.51327	-5.54249
	AT3G49960	PER35	peroxidase 35	1.3453	-4.07457	-5.60635
	AT1G05250	PER2	peroxidase 2	1.73331	-4.02107	-5.02441
	AT1G69240	RHS9/MES15	methyl esterase 15	1.14585	-5.54854	-5.94798
	AT1G26360	MES13	methyl esterase 13	1.47157	-3.37517	-4.55873
	AT2G35990	LOG2	Cytokinin riboside 5'-monophosphate phosphoribohydrolase	2.52471	-2.67091	-2.70249
	AT5G49870	JAL48	Mannose-binding lectin superfamily protein	1.3811	-3.09893	-3.68426
	AT2G26410	Iqd4	protein IQ-domain 4	1.53159	-1.26444	-2.68763
	AT2G20520	FLA6	fasciclin-like arabinogalactan protein 6	1.58971	-4.15025	-5.02988
	AT5G02390	DAU1	DUO1-activated unknown 1	1.54296	-3.59943	-4.0264
	AT1G34540	CYP94D1	cytochrome P450, family 94, subfamily D, polypeptide 1	2.32372	-4.61826	-5.3348
	AT1G64930	CYP89A7	cytochrome P450, family 87, subfamily A, polypeptide 7	1.5529	-1.1707	-1.50466
	AT5G07450	CYCU4-2	cyclin p4;3	1.39974	-1.37609	-1.66278
	AT1G63600	CRRSP4	cysteine-rich repeat secretory protein 4	2.06522	-2.94856	-3.6719
	AT1G61950	CPK19	calcium-dependent protein kinase 19	1.26723	-3.95712	-5.38774
	AT1G05990	RHS1/CML7	calmodulin-like protein 7	1.86257	-5.29129	-5.40388
	AT3G07490	CML3	CML3; ARF-GAP DOMAIN 11	2.70556	-3.83748	-6.14166
	AT4G34580	COW1	phosphatidylinositol transfer protein COW1	1.0004	-3.2919	-4.87307
	AT2G25240	CCP3	serpin CCP3	1.55913	-3.85442	-5.46086
	AT4G25790	CAPE4	CAP (Cysteine-rich secretory proteins, Antigen 5, and Pathogenesis-related 1 protein) superfamily protein	2.09925	-4.03298	-5.5455
	AT4G33730	CAPE1	CAP (Cysteine-rich secretory proteins, Antigen 5, and Pathogenesis-related 1 protein) superfamily protein	1.00581	-3.34124	-3.91002
	AT1G75160	BDR9	BOUNDARY OF ROP DOMAIN9, DUF620 family protein	1.9219	-4.07036	-3.77953
	AT5G05840	BDR6	BOUNDARY OF ROP DOMAIN6,replication factor C subunit, putative (DUF620)	1.21626	-2.62539	-3.9023
	AT5G17720	BDG5	hydrolase, alpha/beta fold family protein	1.65549	-4.42874	-6.41366
	AT4G40090	AGP3	ARABINOGALACTAN PROTEIN 3	1.30642	-3.54544	-4.41491
	AT1G79250	AGC1-7	AGC kinase 1.7	1.03158	-5.49946	-3.80482
	AT4G00680	ADF8	Actin-depolymerizing factor 8	1.00365	-3.27819	-4.16767
	AT4G01830	ABCB5	ABC transporter B family member 5	1.97624	-4.83601	-4.73468
	AT3G46340	-	leucine-rich repeat protein kinase family protein	2.77208	-5.00134	-6.08439
	AT2G29000	-	leucine-rich repeat protein kinase family protein	2.61624	-3.19444	-4.31327
	AT4G29450	-	leucine-rich repeat protein kinase-like protein	1.57971	-4.54121	-4.07944
	AT1G51870	-	protein kinase family protein	1.89341	-5.37227	-5.49285
	AT5G18910	-	protein kinase family protein	1.06999	-4.23079	-5.35207
	AT1G34520	-	MBOAT (membrane bound O-acyl transferase) family protein	2.17001	-1.82737	-2.93448
	AT1G60050	-	Nodulin MtN21 /EamA-like transporter family protein	2.01922	-3.51823	-3.62438
	AT1G02575	-	uncharacterized protein	2.27268	-2.94574	-3.47274
	AT3G01730	-	uncharacterized protein	1.56664	-4.13875	-2.84504
	AT2G34330	-	LOW protein: protein BOBBER-like protein	1.55651	-5.41441	-4.05978
	AT1G29540	-	LOW protein: protein BOBBER-like protein	1.40063	-2.93844	-2.34369
	AT3G43930	-	BRCT domain-containing DNA repair protein	1.51504	-1.40128	-2.83964
	AT4G22214	-	defensin-like (DEFL) famliy protein	1.4032	-3.51187	-4.15257
	AT1G11655	-	hypothetical protein	2.26453	-4.01915	-5.43957
	AT4G20190	-	hypothetical protein	1.38313	-3.19214	-4.57948
	AT4G34380	-	transducin/WD40 domain-containing protein	1.3462	-2.95666	-2.81189
	AT1G01660	-	RING/U-box superfamily protein	1.31374	-1.42872	-1.4442
	AT4G20160	-	golgin family A protein	1.30743	-6.3435	-6.46451
	AT2G37370	-	centrosomal protein of 135 kDa-like protein	1.16677	-1.41635	-2.46748
	AT5G57200	-	putative clathrin assembly protein	1.15354	-4.33792	-6.89576
	AT5G14330	-	transmembrane protein	1.14296	-1.4582	-1.23093
	AT5G24313	-	transmembrane protein	1.1373	-4.73933	-5.85695
	AT5G26320	-	TRAF-like family protein	1.11741	-4.30092	-6.32408
	AT5G06990	-	MIZU-KUSSEI-like protein (Protein of unknown function, DUF617)	1.07871	-3.29128	-5.07051
	AT3G03290	-	Adenine nucleotide alpha hydrolases-like protein	1.0589	-3.16943	-3.27996
	AT1G18410	-	kinesin motor domain-containing protein	1.05558	-2.78041	-2.41714
