# Supplementary material for: Overexpression of AHL proteins enhances root hair production by altering the transcription of RHD6‐downstream genes
Source: Plant Direct. 2023 Aug 2;7(8):e517. doi: 10.1002/pld3.517 (PMC10416611; doi:10.1002/pld3.517)
Supplement: Supplementary file 6 — Table S5. Putative AT‐hook binding motifs in the promotes of the COW1 and PRP3 genes analyzed by ChIP‐qPCR. [file PLD3-7-e517-s002.xlsx]

## Sheet: Putative AT-hook binding motifs
	Supplemental Table S5. Putative AT-hook binding motifs in the promotes of the COW1 and PRP3 genes analyzed by ChIP-qPCR
	Gene Name	PCR Fragment	Motif	Gene Name	PCR Fragment	Motif
	COW1	P1	CATTATTATA	PRP3	P1	TATTTAATGG
			TATTATATTG			TATTTAATTA
		P2	ATATTTATTT		P2	TATTTAATGG
		P3	TATTTAATTT
			TAATTTATTT
			GTATTTATTT
			TATTTAATAG
		P4	AATAAAAAAA
