# Supplementary material for: Overexpression of AHL proteins enhances root hair production by altering the transcription of RHD6‐downstream genes
Source: Plant Direct. 2023 Aug 2;7(8):e517. doi: 10.1002/pld3.517 (PMC10416611; doi:10.1002/pld3.517)
Supplement: Supplementary file 7 — Table S6. Mass spectroscopy analysis of immunoprecipitated proteins. [file PLD3-7-e517-s006.xlsx]

## Sheet: IP-MS
	Supplemental Table S6. Mass spectroscopy analysis of immunoprecipitated proteins.
	Accession	Gene ID	Gene name	Gene Description	Coverage [%]	Peptides	Peptide spectrum matches	Unique peptide	Abundances (Scaled)		Protein FDR Confidence: Combined
									35S::GFP-AHL17	WT
	Q9LTA2	AT5G49700	AHL17	AT-hook motif nuclear-localized protein 17	46	7	151	7	147.8	4.7	High
	P22953	AT5G02500	HSP70-1	Heat Shock Protein 70-1, Probable mediator of RNA polymerase II transcription subunit 37e	37	18	60	4	136.4	48.5	High
	Q9M9R4	AT1G14490	AHL28	AT-hook motif nuclear-localized protein 28	25	6	46	6	142.6	7.4	High
	Q9LHA8	AT3G12580	HSP70-4	Heat Shock Protein 70-4, Probable mediator of RNA polymerase II transcription subunit 37c	21	12	44	2	123.4	Not Found	High
	P22954	AT5G02490	HSP70-2	Heat Shock Protein 70-2, Probable mediator of RNA polymerase II transcription subunit 37d	20	11	43	1	111.9	68.7	High
	Q96292-1	AT3G18780	ACT2	Actin-2	32	8	36	4	144.3	82	High
	Q56YW9	AT5G62690	TUBB2	Tubulin beta-2 chain	24	9	24	2	156.5	45.4	High
	P24636	AT5G44340	TUBB4	Tubulin beta-4 chain	25	8	23	2	152.3	45.8	High
	P29514	AT5G12250	TUBB6	Tubulin beta-6 chain	28	10	21	2	119.8	69	High
	O22130	AT2G45430	AHL22	AT-hook motif nuclear-localized protein 22	17	4	21	3	193.6	7	High
	Q9M2S3	AT3G55560	AHL15	AT-hook motif nuclear-localized protein 15	30	5	19	5	174.6	6.3	High
	Q9SR17	AT3G04570	AHL19	AT-hook motif nuclear-localized protein 19	21	4	15	4	188.8	8.8	High
	Q9S7C9	AT1G20900	AHL27	AT-hook motif nuclear-localized protein 27	23	4	11	4	165.1	8.4	High
	O49662	AT4G22810	AHL24	AT-hook motif nuclear-localized protein 24	15	3	12	2	243.6	Not Found	High
	Q9FQ09	AT1G48050	KU80	ATP-dependent DNA helicase 2 subunit KU80	13	7	10	7	204.4	Not Found	High
	Q42572	AT1G08130	LIG1	DNA ligase 1	8	6	8	6	180.5	13.5	High
	Q9ZP54	AT2G31320	PARP1	Poly [ADP-ribose] polymerase 1	6	1	8	1	169.2	Not Found	High
	Q9FQ08	AT1G16970	KU70	ATP-dependent DNA helicase 2 subunit KU70	9	4	4	4	190.5	15.3	High
	Q8L3W1	AT3G18990	VRN1	B3 domain-containing transcription factor VRN1	7	2	3	2	196.3	Not Found	High
	Q94AW8-1	AT3G44110	ATJ3	Chaperone protein DnaJ 3	3	1	3	1	105.3	44	High
	Q9FKP8	AT5G65410	ZHD1	Zinc-finger homeodomain protein 1, putative transcription factor	3	1	2	1	212.5	Not Found	High
	Q39085	AT3G19820	DIM	Delta(24)-sterol reductase	2	1	2	1	164.1	Not Found	High
	Q9FF53	AT5G60660	PIP2-4	Probable aquaporin PIP2-4	7	2	2	2	123.7	28.2	High
	Q9ZV07	AT2G39010	PIP2-6	Probable aquaporin PIP2-6	4	1	1	1	127.6	Not Found	High
	Note:
	Coverage: the percentage of full-length protein covered by identified unique peptides.
	Unique peptides: the number of identified peptides that are mapped to an individual protein.
	Peptide: the number of distinct peptide sequences in the protein group. This can be different from unique peptides if the peptide sequence appears identically in another protein within the proteome.
	Peptide spectrum matches (PSMs): the total number of identified peptide sequences (peptide spectrum matches) for the protein, including those redundantly identified (peptides can be “seen” more than once in a run).
	The more coverage, unique peptides and PSMs, the greater confidence.
