# Supplementary material for: Overexpression of AHL proteins enhances root hair production by altering the transcription of RHD6‐downstream genes
Source: Plant Direct. 2023 Aug 2;7(8):e517. doi: 10.1002/pld3.517 (PMC10416611; doi:10.1002/pld3.517)
Supplement: Supplementary file 8 — Table S7. Sequences of the primers used in different experiments. [file PLD3-7-e517-s008.xlsx]

## Sheet: Primers for genotyping
	Supplemental Table S7. Sequences of the primers used in different experiments
	The sequences of primers used for genotyping
	Gene ID	Gene Name	Primer Name		Primer Sequence (5'-3')
	AT1G66470	RHD6	CS877302-LP	F	TGTTTTAGCCAAGCAAACTAGG
	AT1G66470	RHD6	CS877303-RP	R	AGGTTGATTTGGTGACAATGC
		T-DNA	LBb1.3	R	ATTTTGCCGATTTCGGAAC
		T-DNA	LB1	R	GCCTTTTCAGAAATGGATAAATAGCCTTGCTTCC
		T-DNA	LB2	R	GCTTCCTATTATATCTTCCCAAATTACCAATACA
		T-DNA	LB3	R	TAGCATCTGAATTTCATAACCAATCTCGATACAC

## Sheet: Primers for cloning
	Supplemental Table S7. Sequences of the primers used in different experiments
	The sequences of primers used for gene cloning
	Gene ID	Gene Name	Primer Name	Primer Sequence (5'-3')	Remarks
			For gene overexpression		For gene overexpression. Also uesd in trancription activation assay in tobacco as the effectors
	AT5G49700	AHL17	pZH01-AHL17-F	CGGGGGACTCTAGAGGATCC CAAAAACTTTATTAAAAAAAAAAAAG	for 35S::AHL17
			pZH01-AHL17-R	GATCGGGGAAATTCGAGCTC CCACACTTTGAAGATCCAATAA
	AT1G14490	AHL28	pZH01-AHL28-F	CGGGGGACTCTAGAGGATCC ATGGAAACCGTCGGGCGTCC	for 35S::AHL28
			pZH01-AHL28-R	GATCGGGGAAATTCGAGCTC TTGGGGATAGTCAAATCAAACTAC
	AT5G02500	HSP70-1	pZH01-HSP70-1-F	CGGGGGACTCTAGAGGATCC ACTGAATAATGCCAACGTGTAC	for 35S::HSP70-1
			pZH01-HSP70-1-R	GATCGGGGAAATTCGAGCTC ATCGTTGGTTCCTTCTCTAAG
	AT5G02490	HSP70-2	pZH01-HSP70-2-F	CGGGGGACTCTAGAGGATCC CCCACATATGAACGTTATAGAGC	for 35S::HSP70-2
			pZH01-HSP70-2-R	GATCGGGGAAATTCGAGCTC GGTTGTGATCATCAAACATGATG
	AT1G66470	RHD6	pZH01-RHD6-F	CGGGGGACTCTAGAGGATCC AAACACATTGTCTCTCTTTGC	for 35S::RHD6
			pZH01-RHD6-R	GATCGGGGAAATTCGAGCTC AAGGAAAAAACAAAAGTGAAGA
			For genes expression pattern and protein accumulation analysis		For genes expression pattern and protein accumulation analysis
	AT5G49700	AHL17	pBI101-AHL17pro-F	GCCTGCAGGTCGACTCTAGA CACATATATTATGGAATCCTAGTTACG	for AHL17::GUS
			pBI101-AHL17pro-R	AGGGACTGACCGTACCCGGG GGATTTGTTTATTAGAGATTTCAGATTTG
	AT5G49700	AHL17	AHL17-pJG186-GFP-F	AGAACACGGGGGACGAGCTC ATGAAAGGTGAATACAGAGAGC	for 35S::AHL17-GFP
			AHL17-pJG186-GFP-R	TGAGGAGAAGAGCCGGGCCC CGTATGGCGGTGGAGCTCTGGC
	AT5G49700	AHL17	pJG053-GFP-AHL17-F	ACGCGTCCCGGGGCGGTACC ATGAAAGGTGAATACAGAGAGC	for 35S::GFP-AHL17
			pJG053-GFP-AHL17-R	TACGAACGAAAGCTCTGCAG TTAGTATGGCGGTGGAGCTCTG
	AT5G49700	AHL17	pJG186-AHL17pro-F	ATGACCATGATTACGAATTC CACATATATTATGGAATCCTAGTTACG	for the AHL17::GFP
			pJG186-AHL17pro-R	AAGAGCCGGGCCCCGAGCTC GGATTTGTTTATTAGAGATTTCAGATTTG
	AT5G49700	AHL17	AHL17-pJG186-AHL17pro-F	TAATAAACAAATCCGAGCTC ATGAAAGGTGAATACAGAGA	for the AHL17::AHL17-GFP
			AHL17-pJG186-AHL17pro-R	TGAGGAGAAGAGCCGGGCCC CGTATGGCGGTGGAGCTCTGG
	AT1G66470	RHD6	pJG053-GFP-RHD6-F	ACGCGTCCCGGGGCGGTACC ATGGCACTCGTTAATGACC	for 35S::GFP-RHD6
			pJG053-GFP-RHD6-R	TACGAACGAAAGCTCTGCAG TTAATTGGTGATCAGATTCG
	AT1G66470	RHD6	pJG186-RHD6-promoter-F	GCTATGACCATGATTACGAATTC CTCAAAGAGGGACAAGACCA	for the RHD6::RHD6-GFP
			pJG186-RHD6-promoter-R	TCGTTAATGAGTGACATGAGCTC TAGACACTAATAAGTTTGAT
	AT1G66470	RHD6	RHD6-pJG186-GFP-F	AGAACACGGGGGACGAGCTC ATGGCACTCGTTAATGACC
			RHD6-pJG186-GFP-R	TGAGGAGAAGAGCCGGGCCC CATTGGTGATCAGATTCGAATTCC
			For LIC assay		For LIC assay
	AT5G49700	AHL17	AHL17-cluc-F	CTCGTACGCGTCCCGGGGCGGTACC ATGAAAGGTGAATACAGAGAG	for cLUC-AHL17
			AHL17-cluc-R	CGAACGAAAGCTCTGCAGGTCGAC TTAGTATGGCGGTGGAGCTC
			AHL17-nluc-F	GAGAACACGGGGGACGAGCTCGGTACC ATGAAAGGTGAATACAGAGAG	for AHL17-nLUC
			AHL17-nluc-R	GACGCGTACGAGATCTGGTCGAC GTATGGCGGTGGAGCTCTGG
	AT1G14490	AHL28	AHL28-cluc-F	CTCGTACGCGTCCCGGGGCGGTACC ATGGAAACCGTCGGGCGTCC	for cLUC-AHL28
			AHL28-cluc-R	CGAACGAAAGCTCTGCAGGTCGAC TCAGTACGGCGATGGAGCTTTG
			AHL28-nluc-F	GAGAACACGGGGGACGAGCTCGGTACC ATGGAAACCGTCGGGCGTCC	for AHL28-nLUC
			AHL28-nluc-R	GACGCGTACGAGATCTGGTCGAC GTACGGCGATGGAGCTTTGG
	AT3G04570	AHL19	AHL19-cluc-F	CTCGTACGCGTCCCGGGGCGGTACC ATGGCGAATCCATGGTGGACAGG	for cLUC-AHL19
			AHL19-cluc-R	CGAACGAAAGCTCTGCAGGTCGAC TTAAAATCCTGACCTAGCTTGAG
			AHL19-nluc-F	GAGAACACGGGGGACGAGCTCGGTACC ATGGCGAATCCATGGTGGAC	for AHL19-nLUC
			AHL19-nluc-R	GACGCGTACGAGATCTGGTCGAC AAATCCTGACCTAGCTTGAG
	AT4G33880	RSL2	RSL2-cluc-F	CTCGTACGCGTCCCGGGGCGGTACC ATGGAAGCCATGGGAGAATG	for cLUC-RSL2
			RSL2-cluc-R	CGAACGAAAGCTCTGCAGGTCGAC TCATCTCGGTGAGCTGAGAC
			RSL2-nluc-F	GAGAACACGGGGGACGAGCTCGGTACC ATGGAAGCCATGGGAGAATG	for RSL2-nLUC
			RSL2-nluc-R	GACGCGTACGAGATCTGGTCGAC TCTCGGTGAGCTGAGACCAA
	AT1G27740	RSL4	RSL4-cluc-F	CTCGTACGCGTCCCGGGGCGGTACC ATGGACGTTTTTGTTGATGG	for cLUC-RSL4
			RSL4-cluc-R	CGAACGAAAGCTCTGCAGGTCGAC TCACATAAGCCGAGACAAAAG
			RSL4-nluc-F	GAGAACACGGGGGACGAGCTCGGTACC ATGGACGTTTTTGTTGATGG	for RSL4-nLUC
			RSL4-nluc-R	GACGCGTACGAGATCTGGTCGAC CATAAGCCGAGACAAAAGGT
	AT1G66470	RHD6	RHD6-cluc-F	CTCGTACGCGTCCCGGGGCGGTACC ATGGCACTCGTTAATGACC	for cLUC-RHD6
			RHD6-cluc-R	CGAACGAAAGCTCTGCAGGTCGAC TTAATTGGTGATCAGATTCG
			RHD6-nluc-F	GAGAACACGGGGGACGAGCTCGGTACC ATGGCACTCGTTAATGACC	for RHD6-nLUC
			RHD6-nluc-R	GACGCGTACGAGATCTGGTCGAC ATTGGTGATCAGATTCGAATTCC
	AT5G37800	RSL1	RSL1-cluc-F	CTCGTACGCGTCCCGGGGCGGTACC ATGTCACTCA TTAACGAACATTG	for cLUC-RSL1
			RSL1-cluc-R	CGAACGAAAGCTCTGCAGGTCGAC TTATTCTGCTATAC TTGTTTCTC
			RSL1-nluc-F	GAGAACACGGGGGACGAGCTCGGTACC ATGTCACTCA TTAACGAACATTG	for RSL1-nLUC
			RSL1-nluc-R	GACGCGTACGAGATCTGGTCGAC TTCTGCTATAC TTGTTTCTC
	AT1G79840	GL2.1	GL2.1-cluc-F	CTCGTACGCGTCCCGGGGCGGTACC ATGTCAATGGCCGTCGAC	for cLUC-GL2.1
			GL2.1-cluc-R	CGAACGAAAGCTCTGCAGGTCGAC TCAGCAATCTTCGATTTGTAGAC
			GL2.1-nluc-F	CGGGGGACGAGCTCGGTACC ATGTCAATGGCCGTCGAC	for GL2.1-nLUC
			GL2.1-nluc-R	GCGTACGAGATCTGGTCGAC GCAATCTTCGATTTGTAGAC
	AT5G02500	HSP70-1	HSP70-1-cluc-F	CTCGTACGCGTCCCGGGGCGGTACC ATGTCGGGTAAAGGAGAAGG	for cLUC-HSP70-1
			HSP70-1-cluc-R	CGAACGAAAGCTCTGCAGGTCGAC TTAGTCGACCTCCTCGATCT
			HSP70-1-nluc-F	GAGAACACGGGGGACGAGCTCGGTACC ATGTCGGGTAAAGGAGAAGG	for HSP70-1-nLUC
			HSP70-1-nluc-R	GACGCGTACGAGATCTGGTCGAC GTCGACCTCCTCGATCT
	AT5G02490	HSP70-2	HSP70-2-cluc-F	CTCGTACGCGTCCCGGGGCGGTACC ATGGCTGGTAAAGGAGAAGG	for cLUC-HSP70-2
			HSP70-2-cluc-R	CGAACGAAAGCTCTGCAGGTCGAC TTAGTCGACTTCCTCGATCTTG
			HSP70-2-nluc-F	GAGAACACGGGGGACGAGCTCGGTACC ATGGCTGGTAAAGGAGAAGG	for HSP70-2-nLUC
			HSP70-2-nluc-R	GACGCGTACGAGATCTGGTCGAC GTCGACTTCCTCGATCTTG
	AT3G12580	HSP70-4	HSP70-4-cluc-F	CTCGTACGCGTCCCGGGGCGGTACC ATGGCGGGTAAAGGTGAAG	for cLUC-HSP70-4
			HSP70-4-cluc-R	CGAACGAAAGCTCTGCAGGTCGAC TTAATCAACTTCTTCAATCTTTGGGC
			HSP70-4-nluc-F	GAGAACACGGGGGACGAGCTCGGTACC ATGGCGGGTAAAGGTGAAG	for HSP70-4-nLUC
			HSP70-4-nluc-R	GACGCGTACGAGATCTGGTCGAC ATCAACTTCTTCAATCTTTGGGC
	AT1G16030	HSP70-5	HSP70-5-cluc-F	CTCGTACGCGTCCCGGGGCGGTACC ATGGCGACGAAATCAGAG	for cLUC-HSP70-5
			HSP70-5-cluc-R	CGAACGAAAGCTCTGCAGGTCGAC CTAATCCACCTCTTCGATCTTG
			HSP70-5-nluc-F	GAGAACACGGGGGACGAGCTCGGTACC ATGGCGACGAAATCAGAG	for HSP70-5-nLUC
			HSP70-5-nluc-R	GACGCGTACGAGATCTGGTCGAC ATCCACCTCTTCGATCTTG
			For BiFC assay		For BiFC assay
	AT5G49700	AHL17	AHL17-nYFP-F	ACACGGGGGACGAGCTCGGTACC ATGAAAGGTGAATACAGAGAG	for AHL17-nYFP
			AHL17-nYFP-R	AGTGAGGAGAAGAGCCGGGCCCC GTATGGCGGTGGAGCTCTGG
			AHL17-cYFP-F	CGTACGCGTCCCGGGGCGGTACC ATGAAAGGTGAATACAGAGAG	for cYFP-AHL17
			AHL17-cYFP-R	CATATCCAGTCACTATGGTCGAC TTAGTATGGCGGTGGAGCTC
	AT1G14490	AHL28	AHL28-nYFP-F	ACACGGGGGACGAGCTCGGTACC ATGGAAACCGTCGGGCGTCC	for AHL28-nYFP
			AHL28-nYFP-R	AGTGAGGAGAAGAGCCGGGCCCC GTACGGCGATGGAGCTTTGG
			AHL28-cYFP-F	CGTACGCGTCCCGGGGCGGTACC ATGGAAACCGTCGGGCGTCC	for cYFP-AHL28
			AHL28-cYFP-R	CATATCCAGTCACTATGGTCGAC TCAGTACGGCGATGGAGCTTTG
	AT3G04570	AHL19	AHL19-cYFP-F	CGTACGCGTCCCGGGGCGGTACC ATGGCGAATCCATGGTGGAC	for cYFP-AHL19
			AHL19-cYFP-R	CATATCCAGTCACTATGGTCGAC TTAAAATCCTGACCTAGCTT
			AHL19-nYFP-F	ACACGGGGGACGAGCTCGGTACC ATGGCGAATCCATGGTGGAC	for AHL19-nYFP
			AHL19-nYFP-R	AGTGAGGAGAAGAGCCGGGCCCC AAATCCTGACCTAGCTTGAG
	AT1G66470	RHD6	RHD6-nYFP-F	ACACGGGGGACGAGCTCGGTACC ATGGCACTCGTTAATGACC	for RHD6-nYFP
			RHD6-nYFP-R	AGTGAGGAGAAGAGCCGGGCCCC ATTGGTGATCAGATTCGAATTCC
			RHD6-cYFP-F	CGTACGCGTCCCGGGGCGGTACC ATGGCACTCGTTAATGACC	for cYFP-RHD6
			RHD6-cYFP-R	CATATCCAGTCACTATGGTCGAC TTAATTGGTGATCAGATTCG
	AT5G37800	RSL1	RSL1-nYFP-F	ACACGGGGGACGAGCTCGGTACC ATGTCACTCATTAACGAACATTG	for RSL1-nYFP
			RSL1-nYFP-R	AGTGAGGAGAAGAGCCGGGCCCC TTCTGCTATAC TTGTTTCTC
			RSL1-cYFP-F	CGTACGCGTCCCGGGGCGGTACC ATGTCACTCA TTAACGAACA TTG	for cYFP-RSL1
			RSL1-cYFP-R	CATATCCAGTCACTATGGTCGAC TTATTCTGCTATAC TTGTTTCTC
	AT5G02500	HSP70-1	HSP70-1-nYFP-F	ACACGGGGGACGAGCTCGGTACC ATGTCGGGTAAAGGAGAAGG	for HSP70-1-nYFP
			HSP70-1-nYFP-R	AGTGAGGAGAAGAGCCGGGCCCC GTCGACCTCCTCGATCT
			HSP70-1-cYFP-F	CGTACGCGTCCCGGGGCGGTACC ATGTCGGGTAAAGGAGAAGG	for cYFP-HSP70-1
			HSP70-1-cYFP-R	CATATCCAGTCACTATGGTCGAC TTAGTCGACCTCCTCGATCT
	AT5G02490	HSP70-2	HSP70-2-nYFP-F	ACACGGGGGACGAGCTCGGTACC ATGGCTGGTAAAGGAGAAGG	for HSP70-2-nYFP
			HSP70-2-nYFP-R	AGTGAGGAGAAGAGCCGGGCCCC GTCGACTTCCTCGATCTTG
			HSP70-2-cYFP-F	CGTACGCGTCCCGGGGCGGTACC ATGGCTGGTAAAGGAGAAGG	for cYFP-HSP70-2
			HSP70-2-cYFP-R	CATATCCAGTCACTATGGTCGAC TTAGTCGACTTCCTCGATCTTG
	AT1G16030	HSP70-5	HSP70-5-nYFP-F	ACACGGGGGACGAGCTCGGTACC ATGGCGACGAAATCAGAG	for HSP70-5-nYFP
			HSP70-5-nYFP-R	AGTGAGGAGAAGAGCCGGGCCCC ATCCACCTCTTCGATCTTG
			HSP70-5-cYFP-F	CGTACGCGTCCCGGGGCGGTACC ATGGCGACGAAATCAGAG	for cYFP-HSP70-5
			HSP70-5-cYFP-R	CATATCCAGTCACTATGGTCGAC CTAATCCACCTCTTCGATCTTG
			For Co-IP assay		For Co-IP assay
	AT5G02500	HSP70-1	pROK2-HSP70-1-myc2-F	GAGAACACGGGGGACTCTAGA ATGTCGGGTAAAGGAGAAGG	for 35S::HSP70-1-myc
			pROK2-HSP70-1-myc2-R	AGCTTTAAATCGATGGGATCC GTCGACCTCCTCGATCT
	AT5G02490	HSP70-2	pROK2-HSP70-2-myc2-F	GAGAACACGGGGGACTCTAGA ATGGCTGGTAAAGGAGAAGG	for 35S::HSP70-2-myc
			pROK2-HSP70-2-myc2-R	AGCTTTAAATCGATGGGATCC GTCGACTTCCTCGATCTTG
	AT5G49700	AHL17	AHL17-pJG186-GFP-F	AGAACACGGGGGACGAGCTC ATGAAAGGTGAATACAGAGAGC	for 35S::AHL17-GFP
			AHL17-pJG186-GFP-R	TGAGGAGAAGAGCCGGGCCC CGTATGGCGGTGGAGCTCTGGC
	AT1G66470	RHD6	RHD6-pJG186-GFP-F	AGAACACGGGGGACGAGCTC ATGGCACTCGTTAATGACC	for 35S::RHD6-GFP
			RHD6-pJG186-GFP-R	TGAGGAGAAGAGCCGGGCCC CATTGGTGATCAGATTCGAATTCC
	AT5G49700	AHL17	ps13000-AHL17-FLAG-F	AGCTTCTGCAGGGGCCCGGG ATGAAAGGTGAATACAGAGAGC	for 35S::AHL17-FLAG
			ps13000-AHL17-FLAG-R	TCTTTGTAGTCCATGGTACC GTATGGCGGTGGAGCTCTGGC
			For trancription activation assay in yeast		For trancription activation assay in yeast
	AT5G49700	AHL17	pGBKT7-AHL17-F	TGGCCATGGAGGCCGAATTC ATGAAAGGTGAATACAGAGAG	for BD-AHL17
			pGBKT7-AHL17-R	CGCTGCAGGTCGACGGATCC TTAGTATGGCGGTGGAGCTC
	AT1G14490	AHL28	pGBKT7-AHL28-F	TGGCCATGGAGGCCGAATTC ATGGAAACCGTCGGGCGTCC	for BD-AHL28
			pGBKT7-AHL28-R	CGCTGCAGGTCGACGGATCC TCAGTACGGCGATGGAGCTTTG
	AT1G66470	RHD6	pGBKT7-RHD6-F	TGGCCATGGAGGCCGAATTC ATGGCACTCGTTAATGACC	for BD-RHD6
			pGBKT7-RHD6-R	CGCTGCAGGTCGACGGATCC TTAATTGGTGATCAGATTCG
	AT5G37800	RSL1	pGBKT7-RSL1-F	TGGCCATGGAGGCCGAATTC ATGTCACTCATTAACGAACA TTG	for BD-RSL1
			pGBKT7-RSL1-R	CGCTGCAGGTCGACGGATCC TTATTCTGCTATACTTGTTTCTC
	AT5G02500	HSP70-1	pGBKT7-HSP70-1-F	TGGCCATGGAGGCCGAATTC ﻿ATGTCGGGTAAAGGAGAAGG	for BD-HSP70-1
			pGBKT7-HSP70-1-R	CGCTGCAGGTCGACGGATCC ﻿TTAGTCGACCTCCTCGATCT
	AT5G02490	HSP70-2	pGBKT7-HSP70-2-F	TGGCCATGGAGGCCGAATTC ATGGCTGGTAAAGGAGAAGG	for BD-HSP70-2
			pGBKT7-HSP70-2-R	CGCTGCAGGTCGACGGATCC ﻿TTAGTCGACTTCCTCGATCTTG
			For trancription activation assay in tobacco		Used as the reporters for trancription activation assay in tobacco
	AT1G27740	RSL4	pZH01-RSL4pro-LUC-F	CTATAGGGCGAATTAGGTACC CTTGGGACCAGTAACTCGAC	for RSL4::LUC
			pZH01-RSL4pro-LUC-R	CGCTCTAGAACTAGTGGATCC CGCTCTAACTGATCAACTCTTG
	AT4G33880	RSL2	pZH01-RSL2pro-LUC-F	CTATAGGGCGAATTAGGTACC GCATAAGGGTCGATATTTGG	for RSL2::LUC
			pZH01-RSL2pro-LUC-R	CGCTCTAGAACTAGTGGATCC TTTTATATGTTTTGTTAACTAAGCGTC
			CRISPR/Cas9 editing		CRISPR/Cas9 editing
	AT5G49700	AHL17	AHL17-DT1-F0	TGAAACGTTGCGGAGACGGAGGTTTTAGAGCTAGAAATAGC	PCR primers for pCBC-DT1T2 fragments amplification
			AHL17-DT1-BsF	ATATATGGTCTCGATTGAAACGTTGCGGAGACGGAGGTT
			AHL17-DT2-BsR	ATTATTGGTCTCGAAACCCGTCGATGACTCCTCCATC
			AHL17-DT2-R0	AACCCGTCGATGACTCCTCCATCAATCTCTTAGTCGACTCTAC
	AT1G14490	AHL28	AHL28-DT1-F0	TGCTCCCTCCATGGAAACCGTGTTTTAGAGCTAGAAATAGC
			AHL28-DT1-BsF	ATATATGGTCTCGATTGCTCCCTCCATGGAAACCGTGTT
			AHL28-DT2-BsR	ATTATTGGTCTCGAAACTTGACCCTCCTATGAGTCCC
			AHL28-DT2-R0	AACTTGACCCTCCTATGAGTCCCAATCTCTTAGTCGACTCTAC
	AT5G02500	HSP70-1	HSP70-1 DT1-F0	TGGGCTGTTGCAGACGCTAAGGTTTTAGAGCTAGAAATAGC
			HSP70-1 DT1-BsF	ATATATGGTCTCGATTGGGCTGTTGCAGACGCTAAGGTT
			HSP70-1 DT2-BsR	ATTATTGGTCTCGAAACTAGGCAATAGCGGCGGCTGC
			HSP70-1 DT2-R0	AACTAGGCAATAGCGGCGGCTGCAATCTCTTAGTCGACTCTAC
	AT5G02490	HSP70-2	HSP70-2 DT1-F0	TGATCTTCGTGTGATAATGGCGTTTTAGAGCTAGAAATAGC
			HSP70-2 DT1-BsF	ATATATGGTCTCGATTGATCTTCGTGTGATAATGGCGTT
			HSP70-2 DT2-BsR	ATTATTGGTCTCGAAACGAGATGATAGTGAAAGGCCC
			HSP70-2 DT2-R0	AACGAGATGATAGTGAAAGGCCCAATCTCTTAGTCGACTCTAC
			U626-IDF	TGTCCCAGGATTAGAATGATTAGGC	colony PCR primers and vecotor sequencing primers
			U629-IDF	TTAATCCAAACTACTGCAGCCTGAC
			U629-IDR	AGCCCTCTTCTTTCGATCCATCAAC
	AT5G49700	AHL17	crispr ahl17-IDF	GAAAGGTGAATACAGAGAGC	sequencing primers for mutated plants
			crispr ahl17-IDR	GGTGATAAGAAGGGTTGTTG
	AT1G14490	AHL28	crispr ahl28-IDF	GGATTAGACTAGTCGTCTTTATAC
			crispr ahl28-IDR	GTAATGGTTGAGCCAGGAGC
	AT5G02500	HSP70-1	crispr hsp70-1-IDF	AAGGAGAAGGACCAGCTATCG
			crispr hsp70-1-IDR	TCTTCGCTCTCTCACAGGAAG
	AT5G02490	HSP70-2	crispr hsp70-2-IDF	CAGAACATTCTGGAAACTCAAG
			crispr hsp70-2-IDR	TTCTTGACCGTAGTGCCAAG
			Hyg-IDF1	CCCGATTCCGGAAGTGCTTGACATT	Primers for selection of plants carring no CRSIPR/Cas9 vector
			Hyg-IDR1	CGCTCCAGTCAATGACCGCTGTTAT
			Hyg-IDF2	CAAAGATCGTTATGTTTATCGGCACT
			Hyg-IDR2	AAGAAGATGTTGGCGACCTCGTATT
			zCAS9-IDF	CGGCCTCGATATTGGGACTAACTCT
			zCAS9-IDR	CTTATCTGTGGAGTCCACGAGCTTC

## Sheet: Primers for qPCR
	Supplemental Table S7. Sequences of the primers used in different experiments
	The sequences of primers used for qPCR analyses of gene expression.
	Gene ID	Gene Name		Primer Sequence (5'-3')
	AT1G66470	RHD6	F	ATTAGCGACCGATGAGTTTTGG
			R	TGGCATCAATGGCGTCTTTA
	AT4G25220	RHS15	F	TGTCAAGGGAACACTTTCTGCAT
			R	CAAGCAAGGCTGTTCCATCA
	AT1G12040	LRX1	F	AAAGCGACTTGGGCAGTGAT
			R	AGCAATGTAGGCTTGACGTAGCT
	AT3G62680	PRP3	F	CTCCTCCATACGTACCAAAACCA
			R	GCCATCAACGGCCTTAAGAA
	AT4G34580	COW1	F	AGATTTCGGCGCTGACACA
			R	AGCCTTGAGGGTAGTGCTTCAT
	AT1G34510	PER8	F	TGCAGCATTGCTTCGTATGC
			R	CGGTTGTTGGGTCGATCAAG
	AT3G54580	EXT17	F	CCTTCAACCCATCTCATTTGC
			R	GAGCTATCTGTGTATGGATCATATGCA
	AT5G49700	AHL17	F	TATTTCGGCAGGAACAGTTTACG
			R	GCTCTTCTTCCGCCGGTAAC
	AT1G14490	AHL28	F	CCCTCCCGTCTCCAATTTCT
			R	GAGGACCAGCGACGAATCC
	AT3G62250	UBQ5	F	AGAAGATCAAGCACAAGCAT
			R	CAGATCAAGCTTCAACTCCT

## Sheet: Primers for ChIP-qPCR
	Supplemental Table S7. Sequences of the primers used in different experiments
	The sequences of primers used for ChIP-qPCR analyses
	Gene ID	Gene Name		Primer Sequence (5'-3')
	AT4G34580	COW1	F1	CTGAGTCACACTGAGTCGT
			R1	GGGCCTATTTTCGGTCC
			F2	TCACCATGTGGTGATGTATTTCA
			R2	CAGTGAATTTAGTTTATAGTAAACAATGG
			F3	TAGTGGGATGCACTTCTCC
			R3	CAGGGTCCTCCTACTGTT
			F4	CCATTATCTTCAGCCTCCC
			R4	TTTAGGATCCAAAGATGAGAAAGC
	AT3G62680	PRP3	F1	GTTGAAACTATACACGGATGG
			R1	CATATCAAAACGGATCGGC
			F2	GCCGATCCGTTTTGATATG
			R2	AGACGTTATCTGGGCTCG
	AT5G23860	TUB8	F	GATGGCCACTACTACTCACT
			R	CCCTACGTGACGTGAAAATT

## Sheet: Probes for MESA
	Supplemental Table S7. Sequences of the primers used in different experiments
	The sequences of the DNA probes used for EMSA analyses
	Gene ID	Gene Name		Primer Sequence (5'-3')
	AT4G34580	COW1	F	TTTCTCTCATATTTAATTTATTTACTTAGAAA
			R	TTTCTAAGTAAATAAATTAAATATGAGAGAAA
	AT3G62680	PRP3	F	GTCCAAATATTTATATTATAAGATACATTTTAATATTTAATTATGATTTAGTAGA
			R	TCTACTAAATCATAATTAAATATTAAAATGTATCTTATAATATAAATATTTGGAC
	Note: The putative AT-hook binding motifs are indicated in red in F primer
